# Supplementary material for: Ethyl­enediammonium tetra­aqua­disulfato­cadmate
Source: Acta Crystallogr Sect E Struct Rep Online. 2011 Aug 2;67(Pt 9):m1176–7. doi: 10.1107/S1600536811030005 (PMC3200722; doi:10.1107/S1600536811030005)
Supplement: Supplementary file 1 [file e-67-m1176-sup1.cif]

##############################################################################
#                                                                            #
# This CIF contains the data in a paper accepted for publication in          #
# Acta Crystallographica Section E. It conforms to the requirements of       #
# Notes for Authors for Acta Crystallographica Section E, and has been       #
# peer reviewed under the auspices of the IUCr Commission on Journals.       #
#                                                                            #
# Full details of the Crystallographic Information File format               #
# are given in the paper "The Crystallographic Information File (CIF):       #
# a New Standard Archive File for Crystallography" by S. R. Hall, F. H.      #
# Allen and I. D. Brown [Acta Cryst. (1991), A47, 655-685].                  #
#                                                                            #
# The current version of the core CIF dictionary is obtainable from          #
# ftp://ftp.iucr.org/pub/cif_core.dic.                                       #
#                                                                            #
# Software is freely available for graphical display of the structure(s)     #
# in this CIF. For information consult the CIF software page                 #
# http://www.iucr.org/resources/cif/software.                                #
#                                                                            #
# This file may be used for bona fide research purposes within the           #
# scientific community so long as proper attribution is given to the journal # 
# article from which it was obtained.                                        #
#                                                                            #
##############################################################################
data_global
_audit_creation_method     SHELXL
_journal_date_recd_electronic     2011-07-18
_journal_date_accepted     2011-07-25
_journal_name_full     'Acta Crystallographica, Section E'
_journal_year     2011
_journal_volume     67
_journal_issue      9
_journal_page_first     m1176
_journal_page_last     m1177
_journal_paper_category     QM
_journal_coeditor_code     GO2021
_publ_contact_author_name     'Dr Rekik Walid'
_publ_contact_author_address
;
Laboratoire de l'\'Etat Solide, D\'epartement de Chimie
Facult\'e des Sciences de Sfax, Universit\'e de SFax,
B.P: 1171, 3000 Sfax, Tunisia.
;
_publ_contact_author_email     'w_rekik@alinto.com'
_publ_contact_author_fax     '00 216 74 27 44 37'
_publ_contact_author_phone     '00 216 97 34 11 85'
_publ_section_title
;
Ethylenediammonium tetraaquadisulfatocadmate
;
loop_
    _publ_author_name
    _publ_author_address
    'Rekik, Walid'
;
Laboratoire de l'\'Etat Solide, D\'epartement de Chimie
Facult\'e des Sciences de Sfax, Universit\'e de Sfax,
BP 1171, 3000 Sfax, Tunisia
;
    'Na\"ili, Houcine'
;
Laboratoire de l'\'Etat Solide, D\'epartement de Chimie
Facult\'e des Sciences de Sfax, Universit\'e de Sfax,
BP 1171, 3000 Sfax, Tunisia
;
    'Mhiri, Tahar'
;
Laboratoire de l'\'Etat Solide, D\'epartement de Chimie
Facult\'e des Sciences de Sfax, Universit\'e de Sfax,
BP 1171, 3000 Sfax, Tunisia
;
    'Bataille, Thierry'
;Held
Laboratoire de Chimie du Solide et Inorganique Mol\'eculaire
(CNRS, UMR 6511)
Universit\'e de Rennes I, Avenue du G\'en\'eral Leclerc, 35042 Rennes Cedex,
France
;
data_I
_audit_creation_method     SHELXL-97
_chemical_name_systematic
;
Ethylenediammonium tetraaquadisulfatocadmate
;
_chemical_name_common     ?
_chemical_formula_moiety     'C2 H10 N2 2+, H8 Cd O12 S2 2-'
_chemical_formula_sum     'C2 H18 Cd N2 O12 S2'
_chemical_formula_iupac     '(C2 H10 N2) [Cd (S O4)2 (H2 O)4]'
_chemical_formula_weight     438.70
_chemical_melting_point     ?
_symmetry_cell_setting     triclinic
_symmetry_space_group_name_H-M     'P -1'
_symmetry_space_group_name_Hall     '-P 1'
loop_
    _symmetry_equiv_pos_as_xyz
    'x, y, z'
    '-x, -y, -z'
_cell_length_a     6.9114(2)
_cell_length_b     7.3056(2)
_cell_length_c     7.36290(10)
_cell_angle_alpha     74.013(2)
_cell_angle_beta     71.7310(10)
_cell_angle_gamma     78.0430(10)
_cell_volume     336.388(14)
_cell_formula_units_Z     1
_cell_measurement_reflns_used     8732
_cell_measurement_theta_min     2.93
_cell_measurement_theta_max     42.20
_cell_measurement_temperature     293(2)
_exptl_crystal_description     prism
_exptl_crystal_colour     colourless
_exptl_crystal_size_max     0.120
_exptl_crystal_size_mid     0.105
_exptl_crystal_size_min     0.072
_exptl_crystal_density_diffrn     2.166
_exptl_crystal_density_meas     ?
_exptl_crystal_density_method     'not measured'
_exptl_crystal_F_000     220
_exptl_absorpt_coefficient_mu     1.994
_exptl_absorpt_correction_type     analytical
_exptl_absorpt_process_details
;
(de Meulenaer & Tompa, 1965)
;
_exptl_absorpt_correction_T_min     0.81744
_exptl_absorpt_correction_T_max     0.88516
_exptl_special_details
;
Data were corrected for Lorentz-polarization effects and an analytical
absorption correction (de Meulenaer & Tompa, 1965) was applied. The structure
was solved in the P -1 space group by the direct methods (Cd and S) and
subsequent difference Fourier syntheses (all other atoms), with an exception
for H atoms bonded to C and N atoms which are positioned geometrically.
;
_diffrn_ambient_temperature     293(2)
_diffrn_radiation_type     MoK\a
_diffrn_radiation_wavelength     0.71073
_diffrn_radiation_source     'fine-focus sealed tube'
_diffrn_radiation_monochromator     'horizontally mounted graphite crystal'
_diffrn_measurement_device_type     'Nonius KappaCCD'
_diffrn_measurement_method     'CCD rotation images, thick slices'
_diffrn_detector_area_resol_mean     9
_diffrn_reflns_number     8732
_diffrn_reflns_av_R_equivalents     0.0395
_diffrn_reflns_av_sigmaI/netI     0.0545
_diffrn_reflns_theta_min     2.93
_diffrn_reflns_theta_max     42.20
_diffrn_reflns_theta_full     42.20
_diffrn_measured_fraction_theta_max     0.988
_diffrn_measured_fraction_theta_full     0.988
_diffrn_reflns_limit_h_min     -13
_diffrn_reflns_limit_h_max     13
_diffrn_reflns_limit_k_min     -9
_diffrn_reflns_limit_k_max     13
_diffrn_reflns_limit_l_min     -9
_diffrn_reflns_limit_l_max     13
_diffrn_standards_number     ?
_diffrn_standards_interval_count     ?
_diffrn_standards_interval_time     ?
_diffrn_standards_decay_%     ?
_refine_special_details
;
Refinement of <i>F</i>^2^ against ALL reflections. The weighted <i>R</i>-factor
<i>wR</i> and goodness of fit <i>S</i> are based on <i>F</i>^2^, conventional
<i>R</i>-factors <i>R</i> are based on <i>F</i>, with <i>F</i> set to zero for
negative <i>F</i>^2^. The threshold expression of <i>F</i>^2^ >
\s(<i>F</i>^2^) is used only for calculating <i>R</i>-factors(gt) <i>etc</i>.
and is not relevant to the choice of reflections for refinement.
<i>R</i>-factors based on <i>F</i>^2^ are statistically about twice as large
as those based on <i>F</i>, and <i>R</i>- factors based on ALL data will be
even larger.
;
_reflns_number_total     4684
_reflns_number_gt     4352
_reflns_threshold_expression     I>2sigma(I)
_refine_ls_structure_factor_coef     Fsqd
_refine_ls_matrix_type     full
_refine_ls_R_factor_all     0.0336
_refine_ls_R_factor_gt     0.0303
_refine_ls_wR_factor_gt     0.0680
_refine_ls_wR_factor_ref     0.0700
_refine_ls_goodness_of_fit_ref     1.039
_refine_ls_restrained_S_all     1.039
_refine_ls_number_reflns     4684
_refine_ls_number_parameters     105
_refine_ls_number_restraints     6
_refine_ls_hydrogen_treatment     mixed
_refine_ls_weighting_scheme     calc
_refine_ls_weighting_details
         'calc w=1/[\s^2^(Fo^2^)+(0.0105P)^2^+0.0726P] where P=(Fo^2^+2Fc^2^)/3'
_atom_sites_solution_hydrogens     geom
_atom_sites_solution_primary     direct
_atom_sites_solution_secondary     difmap
_refine_ls_shift/su_max     0.001
_refine_ls_shift/su_mean     0.000
_refine_diff_density_max     0.903
_refine_diff_density_min     -1.491
_refine_ls_extinction_method     'SHELXL97 (Sheldrick, 2008)'
_refine_ls_extinction_coef     0.242(7)
_refine_ls_extinction_expression
                                  'Fc^*^=kFc[1+0.001xFc^2^\l^3^/sin(2\q)]^-1/4^'
loop_
    _atom_type_symbol
    _atom_type_description
    _atom_type_scat_dispersion_real
    _atom_type_scat_dispersion_imag
    _atom_type_scat_source
    'C' 'C' 0.0033 0.0016
                         'International Tables Vol C Tables 4.2.6.8 and 6.1.1.4'
    'H' 'H' 0.0000 0.0000
                         'International Tables Vol C Tables 4.2.6.8 and 6.1.1.4'
    'N' 'N' 0.0061 0.0033
                         'International Tables Vol C Tables 4.2.6.8 and 6.1.1.4'
    'O' 'O' 0.0106 0.0060
                         'International Tables Vol C Tables 4.2.6.8 and 6.1.1.4'
    'S' 'S' 0.1246 0.1234
                         'International Tables Vol C Tables 4.2.6.8 and 6.1.1.4'
    'Cd' 'Cd' -0.8075 1.2024
                         'International Tables Vol C Tables 4.2.6.8 and 6.1.1.4'
_computing_data_collection     'COLLECT (Nonius, 1998)'
_computing_cell_refinement     'SCALEPACK (Otwinowski & Minor, 1997)'
_computing_data_reduction     'DENZO and SCALEPACK (Otwinowski & Minor, 1997)'
_computing_structure_solution     'SHELXS97 (Sheldrick, 2008)'
_computing_structure_refinement     'SHELXL97 (Sheldrick, 2008)'
_computing_molecular_graphics     'DIAMOND (Brandenburg & Berndt, 1999)'
_computing_publication_material     'WinGX (Farrugia, 1999)'
loop_
    _atom_site_type_symbol
    _atom_site_label
    _atom_site_fract_x
    _atom_site_fract_y
    _atom_site_fract_z
    _atom_site_U_iso_or_equiv
    _atom_site_adp_type
    _atom_site_calc_flag
    _atom_site_refinement_flags
    _atom_site_occupancy
    _atom_site_symmetry_multiplicity
    _atom_site_disorder_assembly
    _atom_site_disorder_group
    Cd Cd 0.5000 0.5000 1.0000 0.01899(4) Uani d S 1 2 . .
    O OW1 0.5857(3) 0.24405(19) 1.22634(18) 0.0483(4) Uani d D 1 1 . .
    O OW2 0.77475(16) 0.43008(19) 0.74717(15) 0.0293(2) Uani d D 1 1 . .
    S S 0.69724(4) 0.72895(4) 1.24802(4) 0.01654(5) Uani d . 1 1 . .
    O O1 0.81539(17) 0.55801(17) 1.34097(15) 0.02945(19) Uani d . 1 1 . .
    O O2 0.49364(16) 0.76868(19) 1.38281(14) 0.0302(2) Uani d . 1 1 . .
    O O3 0.81079(17) 0.89591(15) 1.18806(15) 0.02517(18) Uani d . 1 1 . .
    O O4 0.66952(18) 0.69978(16) 1.06591(13) 0.0285(2) Uani d . 1 1 . .
    N N 0.83624(18) 0.99858(18) 0.75717(15) 0.02352(18) Uani d . 1 1 . .
    H H0A 0.7789 0.9054 0.8533 0.035 Uiso calc R 1 1 . .
    H H0B 0.7386 1.0923 0.7270 0.035 Uiso calc R 1 1 . .
    H H0C 0.9219 1.0448 0.7964 0.035 Uiso calc R 1 1 . .
    C C 0.9515(2) 0.92081(19) 0.58209(17) 0.0226(2) Uani d . 1 1 . .
    H H1D 0.8591 0.8685 0.5400 0.027 Uiso calc R 1 1 . .
    H H1E 1.0575 0.8180 0.6145 0.027 Uiso calc R 1 1 . .
    H H21 0.765(3) 0.456(4) 0.633(2) 0.037(6) Uiso d D 1 1 . .
    H H12 0.661(4) 0.140(3) 1.205(4) 0.066(9) Uiso d D 1 1 . .
    H H11 0.561(4) 0.235(4) 1.347(2) 0.045(7) Uiso d D 1 1 . .
    H H22 0.896(3) 0.439(4) 0.740(3) 0.044(6) Uiso d D 1 1 . .
loop_
    _atom_site_aniso_label
    _atom_site_aniso_U_11
    _atom_site_aniso_U_22
    _atom_site_aniso_U_33
    _atom_site_aniso_U_12
    _atom_site_aniso_U_13
    _atom_site_aniso_U_23
    Cd 0.02244(6) 0.01866(6) 0.01811(6) -0.00551(4) -0.00646(4) -0.00462(4)
    OW1 0.0878(12) 0.0283(6) 0.0277(5) 0.0176(7) -0.0281(6) -0.0090(4)
    OW2 0.0206(4) 0.0431(6) 0.0245(4) -0.0046(4) -0.0047(3) -0.0096(4)
    S 0.01696(11) 0.01998(12) 0.01439(10) -0.00478(9) -0.00561(8) -0.00337(8)
    O1 0.0256(5) 0.0265(5) 0.0308(4) -0.0015(4) -0.0096(4) 0.0031(4)
    O2 0.0200(4) 0.0437(6) 0.0221(4) -0.0006(4) -0.0016(3) -0.0069(4)
    O3 0.0289(5) 0.0231(4) 0.0292(4) -0.0102(4) -0.0118(3) -0.0056(3)
    O4 0.0410(6) 0.0350(5) 0.0168(3) -0.0214(5) -0.0087(3) -0.0045(3)
    N 0.0244(5) 0.0274(5) 0.0175(4) -0.0054(4) -0.0040(3) -0.0036(3)
    C 0.0275(5) 0.0220(5) 0.0178(4) -0.0080(4) -0.0036(4) -0.0032(4)
_geom_special_details
;
 All e.s.d.'s (except the e.s.d. in the dihedral angle between two l.s. planes)
are estimated using the full covariance matrix. The cell e.s.d.'s are taken
into account individually in the estimation of e.s.d.'s in distances, angles
and torsion angles; correlations between e.s.d.'s in cell parameters are only
used when they are defined by crystal symmetry. An approximate (isotropic)
treatment of cell e.s.d.'s is used for estimating e.s.d.'s involving l.s.
planes.
;
loop_
    _geom_bond_atom_site_label_1
    _geom_bond_atom_site_label_2
    _geom_bond_site_symmetry_2
    _geom_bond_distance
    _geom_bond_publ_flag
    Cd OW1 2_667 2.2511(12) yes
    Cd OW1 . 2.2511(12) yes
    Cd O4 . 2.2789(9) yes
    Cd O4 2_667 2.2789(9) yes
    Cd OW2 2_667 2.2887(10) yes
    Cd OW2 . 2.2887(10) yes
    OW1 H12 . 0.846(16) no
    OW1 H11 . 0.833(15) no
    OW2 H21 . 0.833(15) no
    OW2 H22 . 0.842(15) no
    S O1 . 1.4669(11) no
    S O2 . 1.4708(10) no
    S O3 . 1.4770(10) no
    S O4 . 1.4884(8) no
    N C . 1.4803(16) no
    N H0A . 0.8900 no
    N H0B . 0.8900 no
    N H0C . 0.8900 no
    C C 2_776 1.514(2) no
    C H1D . 0.9700 no
    C H1E . 0.9700 no
loop_
    _geom_angle_atom_site_label_1
    _geom_angle_atom_site_label_2
    _geom_angle_atom_site_label_3
    _geom_angle_site_symmetry_1
    _geom_angle_site_symmetry_3
    _geom_angle
    _geom_angle_publ_flag
    OW1 Cd OW1 2_667 . 180.0 no
    OW1 Cd O4 2_667 . 85.76(5) no
    OW1 Cd O4 . . 94.24(5) no
    OW1 Cd O4 2_667 2_667 94.24(5) no
    OW1 Cd O4 . 2_667 85.76(5) no
    O4 Cd O4 . 2_667 180.0 no
    OW1 Cd OW2 2_667 2_667 95.02(5) no
    OW1 Cd OW2 . 2_667 84.98(5) no
    O4 Cd OW2 . 2_667 87.96(4) no
    O4 Cd OW2 2_667 2_667 92.04(4) no
    OW1 Cd OW2 2_667 . 84.98(5) no
    OW1 Cd OW2 . . 95.02(5) no
    O4 Cd OW2 . . 92.04(4) no
    O4 Cd OW2 2_667 . 87.96(4) no
    OW2 Cd OW2 2_667 . 180.0000(10)
                                  no
    Cd OW1 H12 . . 127.0(18) no
    Cd OW1 H11 . . 127.6(18) no
    H12 OW1 H11 . . 105(2) no
    Cd OW2 H21 . . 121.2(16) no
    Cd OW2 H22 . . 123.0(15) no
    H21 OW2 H22 . . 107.2(19) no
    O1 S O2 . . 110.44(7) no
    O1 S O3 . . 110.09(7) no
    O2 S O3 . . 110.47(7) no
    O1 S O4 . . 110.31(7) no
    O2 S O4 . . 108.81(6) no
    O3 S O4 . . 106.63(6) no
    S O4 Cd . . 134.68(6) no
    C N H0A . . 109.5 no
    C N H0B . . 109.5 no
    H0A N H0B . . 109.5 no
    C N H0C . . 109.5 no
    H0A N H0C . . 109.5 no
    H0B N H0C . . 109.5 no
    N C C . 2_776 109.62(13) no
    N C H1D . . 109.7 no
    C C H1D 2_776 . 109.7 no
    N C H1E . . 109.7 no
    C C H1E 2_776 . 109.7 no
    H1D C H1E . . 108.2 no
loop_
    _geom_hbond_atom_site_label_D
    _geom_hbond_atom_site_label_H
    _geom_hbond_atom_site_label_A
    _geom_hbond_site_symmetry_A
    _geom_hbond_distance_DH
    _geom_hbond_distance_HA
    _geom_hbond_distance_DA
    _geom_hbond_angle_DHA
    N H0A O4 . 0.89 1.93 2.8155(15) 176.7
    N H0B O2 2_677 0.89 1.99 2.8378(16) 159.5
    N H0C O3 2_777 0.89 2.03 2.8767(15) 159.5
    OW1 H11 O2 2_668 0.833(15) 1.902(15) 2.7342(15) 176(3)
    OW1 H12 O3 1_545 0.846(16) 1.887(17) 2.7293(17) 173(3)
    OW2 H21 O1 1_554 0.833(15) 2.012(17) 2.8177(14) 163(2)
    OW2 H22 O1 2_767 0.842(15) 1.894(17) 2.7150(15) 165(2)
