# Supplementary material for: Ethyl­enediammonium tetra­aqua­disulfato­cadmate
Source: Acta Crystallogr Sect E Struct Rep Online. 2011 Aug 2;67(Pt 9):m1176–7. doi: 10.1107/S1600536811030005 (PMC3200722; doi:10.1107/S1600536811030005)
Supplement: Supplementary file 2 [file e-67-m1176-Isup2.hkl]

#
# h,k,l, Fc-squared, Fo-squared, sigma(Fo-squared) and status flag
#
data_I
_shelx_title ' import in P -1'
_shelx_refln_list_code          4
_shelx_F_calc_maximum       68.18
_exptl_crystal_F_000       220.00
_reflns_d_resolution_high  0.5290
 
loop_
 _symmetry_equiv_pos_as_xyz
 'x, y, z'
 '-x, -y, -z'
 
_cell_length_a     6.9114
_cell_length_b     7.3056
_cell_length_c     7.3629
_cell_angle_alpha  74.013
_cell_angle_beta   71.731
_cell_angle_gamma  78.043
 
_shelx_F_squared_multiplier     1.000
 
loop_
 _refln_index_h
 _refln_index_k
 _refln_index_l
 _refln_F_squared_calc
 _refln_F_squared_meas
 _refln_F_squared_sigma
 _refln_observed_status
   2   0   0        7.36        6.85      0.41 o
   3   0   0     1842.94     1902.92    134.63 o
   4   0   0     1354.53     1257.87     58.41 o
   5   0   0      729.01      684.48     28.85 o
   6   0   0      964.40      942.80     83.26 o
   7   0   0      183.36      178.61     10.72 o
   8   0   0        1.06        3.63      1.16 o
   9   0   0      136.58      134.35     11.21 o
  10   0   0      138.92      149.30      8.70 o
  11   0   0       58.50       53.02      6.11 o
  12   0   0        7.01       10.83      3.08 o
 -12   1   0       13.60       11.03      3.95 o
 -11   1   0       53.74       55.85      8.20 o
 -10   1   0       49.81       56.21      5.28 o
  -9   1   0        5.27        3.28      1.22 o
  -8   1   0       39.05       34.83      2.56 o
  -7   1   0      582.29      556.39     27.69 o
  -6   1   0      467.11      450.04     19.00 o
  -5   1   0      157.15      160.26      7.78 o
  -4   1   0      106.90      108.72      5.19 o
  -3   1   0      102.38       95.64      6.41 o
  -2   1   0      549.27      480.88     26.35 o
   0   1   0     1582.46     1618.41     78.63 o
   1   1   0      415.44      379.58     11.57 o
   2   1   0      297.47      283.07     10.23 o
   3   1   0     2149.80     2207.27    127.62 o
   4   1   0     2920.27     2837.24    133.10 o
   5   1   0      982.54      923.06     43.27 o
   6   1   0       57.03       53.59      2.69 o
   7   1   0       20.01       20.52      1.70 o
   8   1   0      258.11      270.59     15.55 o
   9   1   0      163.50      186.25      9.33 o
  10   1   0       82.11       88.11      9.45 o
  11   1   0        8.81       10.26      2.98 o
  12   1   0        4.56        3.58      3.04 o
 -11   2   0        5.20        6.47      2.81 o
 -10   2   0        1.17        2.30      1.80 o
  -9   2   0       25.30       25.42      3.47 o
  -8   2   0      106.80      102.79      6.60 o
  -7   2   0      350.55      356.85     24.32 o
  -6   2   0      304.08      292.70     13.22 o
  -5   2   0       53.05       44.13      2.39 o
  -4   2   0      145.33      144.67      7.10 o
  -3   2   0     3020.67     2960.78    144.53 o
  -2   2   0     1642.16     1603.47    102.12 o
  -1   2   0      176.40      182.47     11.40 o
   0   2   0      364.69      350.53      9.88 o
   1   2   0       90.92       92.80      3.29 o
   2   2   0       47.81       34.57      4.39 o
   3   2   0     3500.34     3552.31    167.59 o
   4   2   0     1046.89     1002.02     44.88 o
   5   2   0       12.01       13.67      1.14 o
   6   2   0       14.42       14.54      1.25 o
   7   2   0      315.37      314.16     14.55 o
   8   2   0      244.25      250.09     10.65 o
   9   2   0      107.50      116.87      6.42 o
  10   2   0        0.15        0.59      1.17 o
  11   2   0        3.43        2.71      1.76 o
  12   2   0       25.79       20.25      4.81 o
 -11   3   0        2.48        3.53      2.13 o
 -10   3   0       57.35       61.41      5.17 o
  -9   3   0       81.96       80.22      9.38 o
  -8   3   0      122.36      129.20     10.70 o
  -7   3   0      224.36      237.71     10.95 o
  -6   3   0        1.45        1.85      1.22 o
  -5   3   0      136.62      138.46     10.89 o
  -4   3   0     1968.02     1942.21     82.99 o
  -3   3   0     2838.42     2731.88    120.26 o
  -2   3   0      412.93      379.80     20.25 o
  -1   3   0      550.40      575.94     29.51 o
   0   3   0      849.97      820.23     44.46 o
   1   3   0     1740.77     1585.55     56.68 o
   2   3   0     3656.62     3655.94    157.58 o
   3   3   0      620.90      587.08     26.20 o
   4   3   0       45.15       46.34      1.61 o
   5   3   0      134.96      127.74      5.92 o
   6   3   0      636.64      615.07     25.67 o
   7   3   0      355.71      352.72     15.46 o
   8   3   0      205.67      198.85     13.12 o
   9   3   0       18.33       17.83      2.80 o
  10   3   0        8.34        6.60      2.40 o
  11   3   0       45.55       42.88      4.47 o
  12   3   0       51.06       45.90      7.91 o
 -11   4   0       12.43        6.86      2.96 o
 -10   4   0       75.49       81.98     11.69 o
  -9   4   0       76.44       77.70      8.13 o
  -8   4   0       22.87       21.82      3.03 o
  -7   4   0        6.43        4.84      1.81 o
  -6   4   0      230.90      241.33     10.37 o
  -5   4   0      470.16      467.33     24.48 o
  -4   4   0      757.21      717.35     62.61 o
  -3   4   0      375.34      325.10     13.92 o
  -2   4   0      243.89      225.37     10.98 o
  -1   4   0      759.17      785.03     61.64 o
   0   4   0     2971.58     2990.03    149.32 o
   1   4   0     4648.21     4545.33    210.74 o
   2   4   0     1235.43     1140.82     56.54 o
   3   4   0      186.78      173.14      7.41 o
   4   4   0      141.66      122.67      6.05 o
   5   4   0     1341.91     1233.51     53.69 o
   6   4   0      629.13      584.83     25.46 o
   7   4   0      130.45      132.79      6.65 o
   8   4   0       62.41       62.82      4.45 o
   9   4   0       77.85       63.63      6.13 o
  10   4   0       66.21       63.88      5.36 o
  11   4   0       76.10       65.01      8.70 o
  12   4   0       35.10       31.43      4.69 o
 -10   5   0       31.08       24.95      3.87 o
  -9   5   0        2.09        1.27      1.45 o
  -8   5   0        0.22       -0.86      1.18 o
  -7   5   0      127.75      134.27     11.10 o
  -6   5   0      231.22      238.34     14.35 o
  -5   5   0      214.17      201.83     10.41 o
  -4   5   0       39.95       38.37      2.47 o
  -3   5   0        0.47       -0.41      1.06 o
  -2   5   0      157.82      154.19      7.99 o
  -1   5   0      946.74     1011.35     96.52 o
   0   5   0     1204.18     1254.28    113.46 o
   1   5   0      292.88      282.86     12.25 o
   2   5   0      193.04      191.84     15.51 o
   3   5   0      148.69      135.45      7.95 o
   4   5   0      961.36      887.18     36.24 o
   5   5   0      737.69      749.39     78.67 o
   6   5   0      168.54      161.02      7.77 o
   7   5   0       10.29       10.68      1.64 o
   8   5   0       59.40       62.26      5.19 o
   9   5   0      164.77      169.67     15.06 o
  10   5   0       74.68       84.17      5.93 o
  11   5   0       14.70       12.02      2.78 o
 -10   6   0        2.01        4.20      2.10 o
  -9   6   0        0.89        3.51      1.91 o
  -8   6   0       46.62       51.53      6.12 o
  -7   6   0      122.06      113.10     11.97 o
  -6   6   0      125.85      126.99      9.14 o
  -5   6   0       36.40       33.09      3.39 o
  -4   6   0       25.81       25.20      2.12 o
  -3   6   0      199.18      189.83      8.76 o
  -2   6   0      623.05      613.95     24.24 o
  -1   6   0      787.63      799.32     44.30 o
   0   6   0        0.65        0.88      0.70 o
   1   6   0        2.92        3.52      0.75 o
   2   6   0      407.42      362.91     17.50 o
   3   6   0      688.72      697.36     42.31 o
   4   6   0      242.05      236.89     10.33 o
   5   6   0      290.80      271.73     11.69 o
   6   6   0       56.72       48.24      3.12 o
   7   6   0        8.94       10.13      1.96 o
   8   6   0      234.96      219.63     17.34 o
   9   6   0      138.57      153.84      9.82 o
  10   6   0        4.35        0.96      2.05 o
  11   6   0        0.71        1.37      2.24 o
  -9   7   0       25.78       24.48      4.77 o
  -8   7   0       66.66       78.50      7.12 o
  -7   7   0       45.05       48.79      5.74 o
  -6   7   0        7.63        8.07      1.74 o
  -5   7   0       48.95       52.59      4.38 o
  -4   7   0      244.25      263.96     16.33 o
  -3   7   0      375.45      392.40     22.53 o
  -2   7   0      756.51      721.06     31.46 o
  -1   7   0      109.23      114.47      6.47 o
   0   7   0       25.13       23.80      1.91 o
   1   7   0      424.01      386.91     18.24 o
   2   7   0      931.58      896.22     37.15 o
   3   7   0      240.39      247.39     10.81 o
   4   7   0      142.78      144.77     12.27 o
   5   7   0      105.32      106.85      6.45 o
   6   7   0       74.47       66.13      5.07 o
   7   7   0      294.93      295.89     20.13 o
   8   7   0      127.28      125.81     11.41 o
   9   7   0       23.67       19.82      2.97 o
  10   7   0        9.70        9.79      2.93 o
  11   7   0       32.90       26.48      4.26 o
  -8   8   0       17.42       19.39      3.41 o
  -7   8   0        2.24        2.58      2.12 o
  -6   8   0        6.80        8.35      2.21 o
  -5   8   0      106.22      117.92      7.47 o
  -4   8   0      165.02      168.49     14.53 o
  -3   8   0      132.21      124.50      8.62 o
  -2   8   0       17.69       19.43      2.09 o
  -1   8   0      147.98      152.91     11.65 o
   0   8   0      286.50      283.58     14.35 o
   1   8   0      499.10      481.26     22.88 o
   2   8   0      449.32      472.63     18.64 o
   3   8   0      116.83      117.28      6.63 o
   4   8   0       18.03       17.47      2.05 o
   5   8   0      161.49      165.82     10.88 o
   6   8   0      408.57      439.85     32.83 o
   7   8   0       53.33       53.30      5.76 o
   8   8   0       30.95       34.77      4.00 o
   9   8   0       33.08       35.68      4.55 o
  10   8   0       38.09       46.91      7.08 o
  -7   9   0        3.61        1.93      2.12 o
  -6   9   0       34.47       25.45      4.01 o
  -5   9   0      106.24      113.64     12.64 o
  -4   9   0       39.56       38.42      4.16 o
  -3   9   0        9.05        7.29      1.98 o
  -2   9   0       57.88       51.84      4.49 o
  -1   9   0      157.10      171.06      8.71 o
   0   9   0      123.60      132.43      9.36 o
   1   9   0      199.04      204.15     12.59 o
   2   9   0       77.88       81.15      5.68 o
   3   9   0       12.73       13.19      1.26 o
   4   9   0      143.84      142.60     10.68 o
   5   9   0      328.82      346.92     30.49 o
   6   9   0       30.11       28.42      3.15 o
   7   9   0       31.64       39.27      3.88 o
   8   9   0       28.50       36.20      4.10 o
   9   9   0       33.79       28.68      5.16 o
  10   9   0       39.14       43.93      6.31 o
  -6  10   0       37.70       32.30      6.12 o
  -5  10   0       30.53       27.46      5.06 o
  -4  10   0        3.14        5.19      1.84 o
  -3  10   0       40.26       42.94      5.11 o
  -2  10   0       99.65       97.85     10.87 o
  -1  10   0      113.69      121.45     12.37 o
   0  10   0       74.42       89.23      5.92 o
   1  10   0        7.22        5.26      1.48 o
   2  10   0       31.83       30.18      3.70 o
   3  10   0      139.40      152.83      9.44 o
   4  10   0      187.66      201.03     17.27 o
   5  10   0       28.82       22.66      3.43 o
   6  10   0       41.69       48.89      5.70 o
   7  10   0       26.27       30.68      4.25 o
   8  10   0       40.77       52.36      5.31 o
   9  10   0       44.48       47.26      6.97 o
  -5  11   0        6.88        6.14      2.38 o
  -4  11   0       28.59       29.27      5.41 o
  -3  11   0       49.14       54.56      6.93 o
  -2  11   0      106.83      131.62      8.43 o
  -1  11   0       67.69       64.79      7.51 o
   0  11   0        3.06        4.64      2.07 o
   1  11   0       55.92       52.22      5.52 o
   2  11   0      118.57      138.64      9.93 o
   3  11   0       99.43      111.62     11.97 o
   4  11   0       30.98       27.27      4.74 o
   5  11   0       38.79       35.36      5.12 o
   6  11   0       20.22       19.40      3.50 o
   7  11   0       57.58       66.35      7.30 o
   8  11   0       52.13       46.18      6.33 o
  -3  12   0       29.27       21.86      5.49 o
  -2  12   0       19.67       15.96      3.34 o
  -1  12   0        2.09        0.92      1.87 o
   0  12   0       48.20       44.55      6.65 o
   1  12   0       80.15       89.16      9.73 o
   2  12   0       58.92       63.41      8.35 o
   3  12   0       20.87       24.60      4.45 o
   4  12   0       29.12       30.21      4.77 o
   5  12   0       17.57       20.62      3.90 o
   6  12   0       42.70       31.48      4.68 o
   0  13   0       29.53       31.80      4.20 o
   1  13   0       34.93       39.15      5.20 o
   2  13   0        9.34       11.63      3.37 o
   3  13   0       13.00        8.62      2.83 o
   4  13   0       22.99       20.99      4.06 o
  -5 -12   1       18.53       17.66      4.03 o
  -4 -12   1       21.15       24.34      3.80 o
  -3 -12   1       61.10       59.24     10.36 o
  -2 -12   1       79.35       99.12      8.30 o
  -1 -12   1       21.17       23.46      4.62 o
   0 -12   1        0.45       -1.92      2.69 o
   1 -12   1       31.24       30.02      5.86 o
   2 -12   1       30.40       25.11      4.94 o
   3 -12   1       21.40       19.29      4.66 o
  -7 -11   1        6.02        1.06      1.93 o
  -6 -11   1       18.55       16.93      3.50 o
  -5 -11   1       38.46       34.61      4.83 o
  -4 -11   1       85.34       91.86      8.72 o
  -3 -11   1       70.85       80.38     10.05 o
  -2 -11   1       36.44       36.50      4.41 o
  -1 -11   1        2.45        3.94      2.02 o
   0 -11   1       56.58       61.77      6.58 o
   1 -11   1      101.68      114.07     10.28 o
   2 -11   1       63.26       62.41      8.14 o
   3 -11   1        5.60        4.03      2.06 o
   4 -11   1        2.87        2.02      2.06 o
   5 -11   1        6.90        7.51      3.02 o
  -8 -10   1       11.70       12.12      2.95 o
  -7 -10   1       10.94        8.40      2.58 o
  -6 -10   1       59.91       55.41      7.14 o
  -5 -10   1      178.98      196.30     23.01 o
  -4 -10   1       53.40       55.54      6.06 o
  -3 -10   1       22.98       23.89      3.28 o
  -2 -10   1       11.11       11.53      2.17 o
  -1 -10   1       94.17      100.02     11.15 o
   0 -10   1      158.21      161.43     13.65 o
   1 -10   1      140.52      153.55     14.74 o
   2 -10   1       20.27       20.27      2.67 o
   3 -10   1       13.45       11.51      2.58 o
   4 -10   1       42.20       43.47      5.66 o
   5 -10   1       38.78       35.90      5.29 o
   6 -10   1       31.40       27.51      6.40 o
  -9  -9   1       15.00       15.73      4.46 o
  -8  -9   1       23.56       20.44      3.87 o
  -7  -9   1       61.37       56.04      6.42 o
  -6  -9   1      227.57      234.48     23.33 o
  -5  -9   1       99.27       96.44      8.05 o
  -4  -9   1       22.90       23.39      2.65 o
  -3  -9   1       18.90       14.53      2.27 o
  -2  -9   1      268.32      276.34     15.54 o
  -1  -9   1      268.16      279.12     16.80 o
   0  -9   1      123.57      121.74     10.01 o
   1  -9   1       27.45       33.65      3.05 o
   2  -9   1       17.41       15.03      1.85 o
   3  -9   1       90.84      101.27      7.09 o
   4  -9   1      152.70      161.45     15.32 o
   5  -9   1       96.66      105.75     10.83 o
   6  -9   1        8.25        4.15      2.67 o
   7  -9   1        9.53        5.58      2.40 o
 -10  -8   1        1.85        8.40      3.30 o
  -9  -8   1       30.94       33.35      5.28 o
  -8  -8   1       76.27       80.76      8.84 o
  -7  -8   1      155.49      159.82     14.49 o
  -6  -8   1       73.86       74.80      7.63 o
  -5  -8   1       24.69       21.94      2.36 o
  -4  -8   1       19.85       22.27      2.33 o
  -3  -8   1      469.09      465.79     29.37 o
  -2  -8   1      462.92      467.20     23.59 o
  -1  -8   1      143.38      144.35      7.50 o
   0  -8   1       67.53       61.18      4.38 o
   1  -8   1       16.14       16.58      1.63 o
   2  -8   1       93.04       95.86      6.71 o
   3  -8   1      275.72      281.16     20.99 o
   4  -8   1      131.75      153.83      8.29 o
   5  -8   1        0.56       -0.41      1.29 o
   6  -8   1       25.98       24.58      3.19 o
   7  -8   1       52.02       44.25      6.24 o
   8  -8   1       26.14       22.45      5.27 o
 -10  -7   1       16.86       15.57      3.98 o
  -9  -7   1       68.47       75.28      6.29 o
  -8  -7   1      152.48      150.07     15.03 o
  -7  -7   1       30.74       35.56      3.90 o
  -6  -7   1        4.23        4.04      1.24 o
  -5  -7   1       37.08       38.90      3.14 o
  -4  -7   1      534.92      553.15     33.43 o
  -3  -7   1      437.38      424.06     19.38 o
  -2  -7   1      115.29      112.04      5.85 o
  -1  -7   1       86.97       84.81      4.65 o
   0  -7   1       69.80       65.72      3.65 o
   1  -7   1      350.77      332.28     36.99 o
   2  -7   1      494.72      504.43     24.44 o
   3  -7   1      206.02      212.81     13.43 o
   4  -7   1        2.47        3.33      0.97 o
   5  -7   1        8.71        6.79      1.57 o
   6  -7   1       61.06       60.30      4.98 o
   7  -7   1       74.27       78.51      8.52 o
   8  -7   1       18.40       17.45      3.26 o
   9  -7   1        0.89       -1.79      1.79 o
 -11  -6   1       21.37       25.06      4.52 o
 -10  -6   1       53.01       48.91      7.41 o
  -9  -6   1      157.01      171.90      8.74 o
  -8  -6   1       28.58       22.57      3.06 o
  -7  -6   1        6.85        9.36      1.92 o
  -6  -6   1      139.34      134.69      7.70 o
  -5  -6   1      589.14      580.44     28.59 o
  -4  -6   1      481.43      455.98     21.73 o
  -3  -6   1      252.00      254.61     18.98 o
  -2  -6   1       15.82       15.25      1.36 o
  -1  -6   1       27.41       23.16      1.60 o
   0  -6   1     1447.43     1404.78     71.45 o
   1  -6   1      934.12      955.34     91.03 o
   2  -6   1      186.57      197.67      9.02 o
   3  -6   1      111.17      102.76      5.71 o
   4  -6   1      170.72      168.89      9.93 o
   5  -6   1       84.98       86.33      5.07 o
   6  -6   1      242.14      253.14     18.44 o
   7  -6   1       90.98       90.32      5.69 o
   8  -6   1        1.39       -0.64      1.60 o
   9  -6   1        5.06        6.85      2.28 o
  10  -6   1       28.21       20.36      3.25 o
 -11  -5   1       50.42       44.56      8.72 o
 -10  -5   1      116.81      107.49     13.72 o
  -9  -5   1        6.47        6.33      1.87 o
  -8  -5   1        9.55        7.83      1.46 o
  -7  -5   1      286.70      269.28     16.81 o
  -6  -5   1      540.41      522.20     24.90 o
  -5  -5   1      407.87      381.25     16.55 o
  -4  -5   1      491.64      445.41     21.94 o
  -3  -5   1      131.11      124.83      5.90 o
  -2  -5   1       10.86       12.45      1.17 o
  -1  -5   1     2302.38     2240.53     91.95 o
   0  -5   1     1861.55     1776.38     85.19 o
   1  -5   1       65.32       70.57      2.09 o
   2  -5   1       38.75       35.22      1.97 o
   3  -5   1      547.31      491.80     20.10 o
   4  -5   1      467.06      444.68     21.77 o
   5  -5   1      503.79      497.79     24.11 o
   6  -5   1      236.73      245.70     15.22 o
   7  -5   1       12.35       12.29      1.59 o
   8  -5   1       30.41       29.97      3.69 o
   9  -5   1       68.09       72.13      8.57 o
  10  -5   1       53.40       60.58      6.94 o
 -11  -4   1       53.06       42.99      7.20 o
 -10  -4   1        0.33       -0.41      1.49 o
  -9  -4   1        2.16        2.90      1.59 o
  -8  -4   1      139.06      132.75      9.72 o
  -7  -4   1      384.72      366.67     21.19 o
  -6  -4   1      341.56      319.24     15.36 o
  -5  -4   1       43.88       40.06      2.92 o
  -4  -4   1       53.60       52.74      3.26 o
  -3  -4   1      486.86      470.44     22.08 o
  -2  -4   1     2403.87     2370.47    106.65 o
  -1  -4   1     1194.36     1114.10     56.48 o
   0  -4   1      677.78      650.40     32.18 o
   1  -4   1        1.08        2.11      0.52 o
   2  -4   1       28.96       21.85      1.54 o
   3  -4   1      967.08      899.88     37.51 o
   4  -4   1      729.98      692.04     29.09 o
   5  -4   1       62.46       67.12      3.19 o
   6  -4   1        6.49        6.26      1.22 o
   7  -4   1      116.54      112.07      7.70 o
   8  -4   1      106.43      106.73      8.93 o
   9  -4   1       94.15       98.39     12.33 o
  10  -4   1       13.68       15.75      3.90 o
  11  -4   1        1.52       -1.18      1.82 o
 -11  -3   1        0.13        0.82      1.72 o
 -10  -3   1       22.16       22.20      2.00 o
  -9  -3   1       60.43       61.63      5.71 o
  -8  -3   1      164.02      179.00      8.56 o
  -7  -3   1      472.42      489.46     27.44 o
  -6  -3   1        3.93        6.50      1.31 o
  -5  -3   1       58.18       49.28      2.86 o
  -4  -3   1      764.38      733.97     72.53 o
  -3  -3   1     3414.65     3239.04    135.43 o
  -2  -3   1      170.51      151.39      6.06 o
  -1  -3   1      651.33      651.76     29.49 o
   0  -3   1      734.58      720.48     39.02 o
   1  -3   1      172.04      144.03      6.28 o
   2  -3   1     1594.47     1535.36     72.70 o
   3  -3   1     1509.88     1463.65     63.39 o
   4  -3   1       83.21       88.57      4.52 o
   5  -3   1        9.66        7.42      0.99 o
   6  -3   1      126.24      131.29      6.05 o
   7  -3   1      166.88      160.99      7.74 o
   8  -3   1      151.65      158.37      8.09 o
   9  -3   1        8.97        5.51      1.58 o
  10  -3   1        0.14       -0.72      1.40 o
  11  -3   1        8.99        5.94      3.31 o
 -12  -2   1        0.06        2.07      1.70 o
 -11  -2   1       25.67       28.05      3.85 o
 -10  -2   1      105.89      109.47     11.43 o
  -9  -2   1      141.19      145.25     13.56 o
  -8  -2   1      241.59      245.61     16.86 o
  -7  -2   1       57.68       56.42      3.02 o
  -6  -2   1       44.50       37.46      2.43 o
  -5  -2   1      572.02      582.32     26.23 o
  -4  -2   1     2945.59     2963.69    134.96 o
  -3  -2   1     1059.86     1016.73     40.45 o
  -2  -2   1      181.94      162.84     17.04 o
  -1  -2   1       26.99       29.08      1.14 o
   0  -2   1     2309.35     2287.46    115.25 o
   2  -2   1     3240.77     3353.61    162.57 o
   3  -2   1     1059.98     1032.61     54.57 o
   4  -2   1      123.64      114.54      6.90 o
   5  -2   1      650.22      610.48     25.22 o
   6  -2   1      566.11      553.70     24.19 o
   7  -2   1      291.58      269.30     13.90 o
   8  -2   1       42.10       44.81      2.50 o
   9  -2   1       16.91       18.98      2.89 o
  10  -2   1       19.95       15.94      3.07 o
  11  -2   1       52.87       53.10      7.44 o
  12  -2   1       34.35       29.50      5.59 o
 -12  -1   1        2.49       -0.23      2.18 o
 -11  -1   1       47.32       49.98      7.21 o
 -10  -1   1      161.29      188.69     15.72 o
  -9  -1   1       73.97       71.60      7.45 o
  -8  -1   1        1.48        0.32      0.99 o
  -7  -1   1      189.68      196.38      9.97 o
  -6  -1   1      689.81      669.83     32.76 o
  -5  -1   1     1235.01     1176.31     59.62 o
  -4  -1   1     1270.66     1270.60     59.57 o
  -3  -1   1      690.98      708.35     34.33 o
  -2  -1   1       17.91       18.01      0.53 o
  -1  -1   1     1602.39     1707.26     77.52 o
   1  -1   1     2532.13     2602.31    118.65 o
   2  -1   1     1041.99     1113.14     28.73 o
   3  -1   1       68.90       59.33      2.60 o
   4  -1   1     1505.86     1402.66     79.26 o
   5  -1   1     1923.12     1904.86     93.12 o
   6  -1   1      574.61      553.22     23.68 o
   7  -1   1       60.28       64.15      3.55 o
   8  -1   1      117.61      116.77      6.41 o
   9  -1   1      108.19      117.35      6.73 o
  10  -1   1       86.89       93.28      9.68 o
  11  -1   1       74.22       76.41     10.52 o
  12  -1   1        6.47        7.30      2.72 o
 -11   0   1       48.79       47.26      7.61 o
 -10   0   1       33.44       32.19      3.70 o
  -9   0   1       11.04        7.15      1.67 o
  -8   0   1       27.48       25.37      2.83 o
  -7   0   1      351.52      349.93     16.40 o
  -6   0   1      611.65      622.23     35.96 o
  -5   0   1      160.44      177.38     12.09 o
  -4   0   1       57.99       57.37      4.81 o
  -3   0   1      212.86      198.12      6.53 o
  -2   0   1     2218.75     2234.25    134.78 o
   0   0   1     1228.35     1320.78     37.55 o
   1   0   1      393.70      332.71      7.07 o
   2   0   1      162.75      150.20      7.09 o
   3   0   1      495.70      461.21     20.19 o
   4   0   1      820.23      718.36     37.93 o
   5   0   1      864.48      801.93     40.44 o
   6   0   1       70.38       66.11      3.77 o
   7   0   1        6.11        6.22      1.07 o
   8   0   1      212.61      208.84     10.92 o
   9   0   1      245.54      260.19     16.81 o
  10   0   1       36.35       32.49      4.50 o
  11   0   1        0.21        1.44      1.49 o
  12   0   1       13.30        9.52      2.81 o
 -11   1   1        8.46       10.31      2.76 o
 -10   1   1        1.77        3.02      1.76 o
  -9   1   1       33.93       33.14      3.60 o
  -8   1   1      166.78      173.57     12.98 o
  -7   1   1      415.88      436.84     21.36 o
  -6   1   1       97.49      102.79      6.78 o
  -5   1   1        7.24        5.05      0.94 o
  -4   1   1       94.77       80.19      4.32 o
  -3   1   1      765.08      695.94     38.40 o
   0   1   1        1.55        1.70      0.30 o
   1   1   1      570.20      586.00     12.03 o
   3   1   1      403.39      351.33     13.28 o
   4   1   1      551.18      526.44     26.17 o
   5   1   1      538.73      540.41     29.95 o
   6   1   1        1.36        2.86      0.38 o
   7   1   1      127.05      116.21      5.32 o
   8   1   1      490.25      508.30     21.08 o
   9   1   1       79.52       82.10      7.34 o
  10   1   1        6.45        5.54      1.98 o
  11   1   1       22.49       25.65      3.30 o
  12   1   1       27.68       22.25      4.17 o
 -11   2   1        2.26        0.77      1.68 o
 -10   2   1       42.61       43.99      6.83 o
  -9   2   1      163.20      163.13     13.02 o
  -8   2   1      250.85      254.05     18.75 o
  -7   2   1       68.59       71.21      5.09 o
  -6   2   1       64.57       65.62      3.42 o
  -5   2   1      418.64      380.05     16.56 o
  -4   2   1      810.79      733.29     33.41 o
  -3   2   1     2434.50     2403.24    129.94 o
  -2   2   1     1634.36     1710.98     73.75 o
  -1   2   1       50.67       56.39      1.36 o
   0   2   1      126.25      130.58      2.41 o
   3   2   1     2007.46     2040.50    104.50 o
   4   2   1      760.63      757.52     39.35 o
   5   2   1      523.27      511.20     34.47 o
   6   2   1      848.92      862.70     58.13 o
   7   2   1      463.11      460.81     20.89 o
   8   2   1      161.62      171.72      9.19 o
   9   2   1       27.55       30.88      3.46 o
  10   2   1       49.89       56.83      4.20 o
  11   2   1       48.14       52.08      6.65 o
  12   2   1       65.17       66.40      5.77 o
 -11   3   1       12.75       14.79      3.90 o
 -10   3   1       62.64       63.87      7.98 o
  -9   3   1       77.11       76.99      8.60 o
  -8   3   1       22.64       20.87      2.12 o
  -7   3   1        6.37       12.42      1.89 o
  -6   3   1      170.91      162.14      8.68 o
  -5   3   1      925.97      883.63     45.24 o
  -4   3   1     1371.70     1341.70     61.31 o
  -3   3   1       50.00       58.11      1.59 o
  -2   3   1      469.10      454.86     15.30 o
  -1   3   1     1110.71     1097.25     23.60 o
   0   3   1      251.52      235.93      7.01 o
   1   3   1     2213.09     2190.30     84.32 o
   2   3   1     3628.19     3476.80    172.05 o
   3   3   1       28.81       28.11      0.79 o
   4   3   1      130.12      123.25      3.25 o
   5   3   1     2497.03     2416.21     98.60 o
   6   3   1      650.51      624.06     54.16 o
   7   3   1       80.52       81.71      5.21 o
   8   3   1       95.03       94.47      5.97 o
   9   3   1      133.09      139.79      7.21 o
  10   3   1       79.25       89.09      8.70 o
  11   3   1      102.74      116.63      9.63 o
  12   3   1       17.89       16.19      2.41 o
 -11   4   1       20.68       16.01      3.50 o
 -10   4   1        8.32        6.48      2.95 o
  -9   4   1        7.36        9.99      2.08 o
  -8   4   1        4.19        2.71      1.49 o
  -7   4   1       17.87       19.23      2.48 o
  -6   4   1      282.20      306.16     13.02 o
  -5   4   1      696.25      707.90     27.91 o
  -4   4   1        3.88        1.72      0.38 o
  -3   4   1       37.54       41.83      1.94 o
  -2   4   1     1338.41     1346.05     67.63 o
  -1   4   1     1055.68     1046.97     39.58 o
   0   4   1      724.40      733.89     26.08 o
   1   4   1     1145.00     1176.47     59.31 o
   2   4   1       53.85       41.86      2.04 o
   3   4   1        5.31        5.29      0.51 o
   4   4   1     1235.40     1255.71    110.76 o
   5   4   1      378.69      370.14     35.56 o
   6   4   1      115.79      113.13      5.15 o
   7   4   1       46.03       44.20      2.12 o
   8   4   1      102.52      102.34      7.23 o
   9   4   1      144.40      139.19      8.14 o
  10   4   1      120.71      126.38      6.60 o
  11   4   1        5.85        8.07      2.13 o
  12   4   1        0.09       -1.09      2.68 o
 -10   5   1        2.32        4.77      3.09 o
  -9   5   1        7.10        8.85      2.36 o
  -8   5   1       71.59       73.39      8.68 o
  -7   5   1      142.38      149.22     12.92 o
  -6   5   1      154.90      152.39     10.33 o
  -5   5   1       14.64       17.48      1.53 o
  -4   5   1       58.12       54.90      4.16 o
  -3   5   1      172.92      167.15      7.58 o
  -2   5   1     1076.57     1046.36     41.96 o
  -1   5   1     1756.59     1849.07    115.32 o
   0   5   1      266.55      283.25     16.65 o
   1   5   1      216.38      209.42     23.53 o
   2   5   1     1054.52     1005.18     79.74 o
   3   5   1     1316.53     1280.39     54.51 o
   4   5   1      225.58      228.44     16.40 o
   5   5   1      300.80      289.40     26.60 o
   6   5   1       84.70       78.37      4.02 o
   7   5   1      143.51      130.56      7.51 o
   8   5   1      234.59      229.14     14.29 o
   9   5   1      128.58      120.32      9.82 o
  10   5   1       13.67       15.27      2.86 o
  11   5   1        2.47        2.59      1.77 o
  12   5   1       21.31       21.60      4.01 o
 -10   6   1        0.39       -1.37      2.73 o
  -9   6   1       55.64       52.02      7.17 o
  -8   6   1      131.94      143.39     17.53 o
  -7   6   1       39.35       38.62      4.74 o
  -6   6   1       13.28       13.89      2.55 o
  -5   6   1      172.44      181.30     12.33 o
  -4   6   1      137.30      135.48      7.05 o
  -3   6   1      376.39      369.47     17.50 o
  -2   6   1      827.26      753.39     31.14 o
  -1   6   1       74.55       77.97      2.35 o
   0   6   1       77.65       84.02      4.16 o
   1   6   1      953.67      930.03     41.75 o
   2   6   1     1422.33     1359.63     57.32 o
   3   6   1      456.85      466.04     17.47 o
   4   6   1      501.70      493.36     26.90 o
   5   6   1      130.29      125.61      6.17 o
   6   6   1      311.24      291.43     14.50 o
   7   6   1      468.48      463.90     26.11 o
   8   6   1      125.98      130.63     10.50 o
   9   6   1       17.75       16.83      3.06 o
  10   6   1       27.41       29.03      3.83 o
  11   6   1       61.28       54.91      7.54 o
  12   6   1       33.11       32.05      4.99 o
  -9   7   1       31.18       29.02      5.49 o
  -8   7   1       15.32       19.52      3.79 o
  -7   7   1        1.22        0.18      1.37 o
  -6   7   1       37.14       40.86      5.09 o
  -5   7   1      145.26      159.00      7.94 o
  -4   7   1      300.90      335.22     21.90 o
  -3   7   1      245.97      244.49     12.65 o
  -2   7   1       12.86       11.32      1.67 o
  -1   7   1       93.63       90.90      5.24 o
   0   7   1      335.43      323.33     13.81 o
   1   7   1      533.54      524.25     22.29 o
   2   7   1      179.77      185.94      8.72 o
   3   7   1      230.93      223.58      9.68 o
   4   7   1      124.64      120.42      5.91 o
   5   7   1      258.78      261.93     26.26 o
   6   7   1      402.88      418.91     22.46 o
   7   7   1      156.12      150.51      8.13 o
   8   7   1       17.02       15.93      2.89 o
   9   7   1       15.41       12.86      2.51 o
  10   7   1      122.62      129.86     13.75 o
  11   7   1       54.42       50.10      7.93 o
  -8   8   1        2.13        5.28      2.07 o
  -7   8   1        3.90        1.93      2.62 o
  -6   8   1       49.87       51.90      4.65 o
  -5   8   1      133.70      135.42     12.69 o
  -4   8   1       62.44       69.25      5.23 o
  -3   8   1        8.37        8.50      1.62 o
  -2   8   1      141.80      139.38      8.82 o
  -1   8   1      253.43      271.34     13.55 o
   0   8   1      447.04      449.79     36.72 o
   1   8   1      126.33      130.53      6.28 o
   2   8   1       44.22       46.17      2.94 o
   3   8   1       89.92       84.66      3.63 o
   4   8   1      276.61      291.95     13.93 o
   5   8   1      212.61      214.89     16.95 o
   6   8   1       75.01       80.37      7.34 o
   7   8   1       40.99       42.89      3.62 o
   8   8   1       17.16       17.31      2.44 o
   9   8   1      110.43      103.05     13.36 o
  10   8   1       64.75       50.87      8.14 o
  11   8   1       14.13       12.25      2.80 o
  -7   9   1       33.98       40.95      6.96 o
  -6   9   1       51.81       60.39      6.82 o
  -5   9   1       16.23       14.92      2.63 o
  -4   9   1        1.85        1.15      1.38 o
  -3   9   1       80.65       82.04      6.89 o
  -2   9   1      141.87      143.15     14.64 o
  -1   9   1      253.64      254.20     15.82 o
   0   9   1      150.80      156.86     10.90 o
   1   9   1       87.90       88.69      5.72 o
   2   9   1       85.09       84.03      5.64 o
   3   9   1      295.32      305.64     14.24 o
   4   9   1      319.32      348.01     18.84 o
   5   9   1       35.73       34.52      4.00 o
   6   9   1       25.38       27.12      3.06 o
   7   9   1       77.67       87.93     10.33 o
   8   9   1      142.61      153.36     16.03 o
   9   9   1       37.80       44.81      5.48 o
  10   9   1       25.73       18.82      4.56 o
  -6  10   1       13.87       10.02      2.75 o
  -5  10   1        2.83        1.61      2.25 o
  -4  10   1       37.75       34.41      4.23 o
  -3  10   1       95.05      104.36     11.22 o
  -2  10   1       83.50       84.42      6.97 o
  -1  10   1       20.25       17.47      2.49 o
   0  10   1       60.42       57.78      5.55 o
   1  10   1       84.78       86.32      8.32 o
   2  10   1      147.31      155.40     13.59 o
   3  10   1      285.48      299.41     14.45 o
   4  10   1       53.60       57.12      6.45 o
   5  10   1       17.91       19.94      2.55 o
   6  10   1       90.12       91.72     10.47 o
   7  10   1      174.62      193.18     11.51 o
   8  10   1       34.78       36.50      5.40 o
   9  10   1       23.03       30.50      4.47 o
  -5  11   1       18.23       14.02      3.57 o
  -4  11   1       51.38       38.92      7.67 o
  -3  11   1       58.89       72.43      9.28 o
  -2  11   1       10.07       12.38      2.57 o
  -1  11   1       12.76       15.66      3.12 o
   0  11   1       53.74       50.60      6.40 o
   1  11   1       89.67       91.34     10.15 o
   2  11   1      100.92      108.32     11.23 o
   3  11   1       14.65       16.12      2.85 o
   4  11   1       34.20       32.42      4.80 o
   5  11   1       66.51       59.02      8.46 o
   6  11   1      100.56      103.57     13.86 o
   7  11   1       41.51       54.95      5.50 o
   8  11   1       21.14       25.15      4.07 o
  -3  12   1       15.77       16.09      3.47 o
  -2  12   1        9.68       11.20      3.15 o
  -1  12   1       31.79       32.15      4.85 o
   0  12   1       93.07       94.63     12.09 o
   1  12   1       61.06       70.47      8.95 o
   2  12   1        1.03        4.72      2.79 o
   3  12   1       37.33       37.77      5.55 o
   4  12   1       55.98       56.54      9.14 o
   5  12   1       51.79       57.57      8.55 o
   6  12   1       36.69       31.67      5.61 o
   7  12   1       16.59       16.63      4.32 o
  -1  13   1       44.36       39.90      6.35 o
   0  13   1       35.73       41.65      6.26 o
   1  13   1        3.47        3.52      2.19 o
   2  13   1       31.98       30.70      5.80 o
   3  13   1       39.63       40.43      6.58 o
   4  13   1       42.10       40.62      6.99 o
   5  13   1       31.08       32.21      4.52 o
  -4 -12   2       46.58       44.58      5.76 o
  -3 -12   2       34.19       32.63      5.99 o
  -2 -12   2       13.73       16.57      3.93 o
  -1 -12   2        1.48        2.42      2.15 o
   0 -12   2       17.29       10.55      3.02 o
   1 -12   2       38.88       37.33      5.49 o
   2 -12   2       29.92       19.15      3.52 o
  -6 -11   2       61.85       49.89      9.71 o
  -5 -11   2       56.40       54.85      7.59 o
  -4 -11   2       54.23       52.40      7.49 o
  -3 -11   2       31.63       31.40      4.45 o
  -2 -11   2        0.69       -1.42      1.74 o
  -1 -11   2       59.97       58.60      6.94 o
   0 -11   2      126.50      117.36     16.23 o
   1 -11   2       38.54       41.88      5.51 o
   2 -11   2        1.46        4.13      1.97 o
   3 -11   2       15.27        9.90      2.98 o
   4 -11   2        7.46        9.67      2.98 o
  -7 -10   2       72.23       64.58      9.85 o
  -6 -10   2       70.69       68.73      9.82 o
  -5 -10   2       57.12       66.40      7.17 o
  -4 -10   2       28.21       28.61      4.52 o
  -3 -10   2        2.24        3.46      1.48 o
  -2 -10   2      121.74      135.87     13.29 o
  -1 -10   2      217.44      246.25     12.28 o
   0 -10   2      114.13      120.06     10.37 o
   1 -10   2       10.35       15.94      2.44 o
   2 -10   2       31.23       38.91      4.80 o
   3 -10   2       47.27       45.77      5.49 o
   4 -10   2       56.20       58.80      7.65 o
   5 -10   2       27.83       20.29      4.46 o
   6 -10   2        3.81        3.08      2.34 o
  -8  -9   2       50.63       47.55      7.33 o
  -7  -9   2       97.55       89.79     11.48 o
  -6  -9   2       50.05       52.60      5.60 o
  -5  -9   2        1.80        1.39      1.90 o
  -4  -9   2        9.22        9.97      2.23 o
  -3  -9   2      241.74      246.67     21.87 o
  -2  -9   2      137.42      137.19     11.97 o
  -1  -9   2      105.53      107.54      8.97 o
   0  -9   2       32.09       35.29      3.10 o
   1  -9   2       15.31       11.75      2.18 o
   2  -9   2       92.62       95.51      8.49 o
   3  -9   2      235.98      256.08     25.07 o
   4  -9   2       61.83       65.72      6.84 o
   5  -9   2        2.02        4.29      2.40 o
   6  -9   2       14.88       15.45      3.41 o
   7  -9   2       13.60       12.22      3.18 o
  -9  -8   2       33.03       31.87      5.98 o
  -8  -8   2      101.27      107.49     12.46 o
  -7  -8   2       54.98       59.50      6.77 o
  -6  -8   2        0.20        0.14      1.10 o
  -5  -8   2       12.12       15.91      2.59 o
  -4  -8   2      450.84      466.15     23.68 o
  -3  -8   2      222.46      225.89     16.34 o
  -2  -8   2       68.64       67.68      4.53 o
  -1  -8   2       25.02       23.45      2.09 o
   0  -8   2       27.37       25.25      2.28 o
   1  -8   2       93.88       97.33      5.97 o
   2  -8   2      261.82      268.51     20.16 o
   3  -8   2      116.24      131.05      9.69 o
   4  -8   2        2.32        2.36      1.99 o
   5  -8   2       29.71       22.27      3.24 o
   6  -8   2       61.11       79.71      5.65 o
   7  -8   2       57.93       57.21      9.58 o
   8  -8   2       10.74       10.16      3.09 o
 -10  -7   2       51.38       51.11      6.70 o
  -9  -7   2       83.91       81.36     11.36 o
  -8  -7   2       20.47       22.93      3.35 o
  -7  -7   2       13.03       14.82      2.66 o
  -6  -7   2       47.41       46.24      5.20 o
  -5  -7   2      400.02      409.88     27.06 o
  -4  -7   2      424.64      437.03     18.58 o
  -3  -7   2      212.81      202.02     11.21 o
  -2  -7   2       16.33       15.03      1.69 o
  -1  -7   2      148.84      147.38      9.09 o
   0  -7   2      547.63      548.26     28.22 o
   1  -7   2      382.86      385.54     26.75 o
   2  -7   2      156.90      157.85      8.54 o
   3  -7   2        6.66        7.58      1.44 o
   4  -7   2       39.11       40.38      3.30 o
   5  -7   2      134.18      128.45     10.82 o
   6  -7   2      155.87      170.85     10.33 o
   7  -7   2       22.98       25.44      4.01 o
   8  -7   2       12.05        8.47      2.30 o
   9  -7   2        9.36       10.49      2.76 o
 -10  -6   2       76.24       73.15      9.27 o
  -9  -6   2        0.29       -1.55      1.55 o
  -8  -6   2        7.13        6.08      1.74 o
  -7  -6   2      116.98      125.70      7.86 o
  -6  -6   2      340.30      357.04     18.23 o
  -5  -6   2      257.19      246.40     22.00 o
  -4  -6   2      215.54      205.43     10.66 o
  -3  -6   2       17.45       17.12      1.25 o
  -2  -6   2      133.78      129.79      6.19 o
  -1  -6   2     1025.36     1020.38     42.55 o
   0  -6   2      929.07      891.83     37.07 o
   1  -6   2      382.90      398.80     33.92 o
   2  -6   2       41.97       43.33      1.86 o
   3  -6   2      173.64      168.47      8.33 o
   4  -6   2      287.96      277.48     14.84 o
   5  -6   2      272.84      273.97     18.84 o
   6  -6   2       28.34       31.30      2.94 o
   7  -6   2       10.58        9.99      2.25 o
   8  -6   2       30.39       37.22      3.80 o
   9  -6   2       42.90       41.81      6.92 o
  10  -6   2       30.89       26.63      5.23 o
 -11  -5   2       33.76       33.32      4.52 o
 -10  -5   2        0.61       -0.23      1.73 o
  -9  -5   2        0.75        0.64      1.50 o
  -8  -5   2       55.51       52.40      5.80 o
  -7  -5   2      368.00      363.43     22.42 o
  -6  -5   2      181.90      180.88     10.23 o
  -5  -5   2       28.31       25.94      1.77 o
  -4  -5   2       10.07       10.59      1.47 o
  -3  -5   2      116.83      117.34     14.30 o
  -2  -5   2      749.75      740.43     69.67 o
  -1  -5   2      749.76      693.83     28.90 o
   0  -5   2      186.42      173.77      7.35 o
   1  -5   2        5.77        6.24      0.84 o
   2  -5   2      528.47      502.74     41.91 o
   3  -5   2      490.78      483.10     21.37 o
   4  -5   2      389.87      389.24     15.67 o
   5  -5   2      148.44      139.19      6.98 o
   6  -5   2        6.37        7.13      1.60 o
   7  -5   2       10.83       13.27      1.91 o
   8  -5   2      126.10      137.62     13.43 o
   9  -5   2       60.75       69.16      5.43 o
  10  -5   2        0.08       -2.69      2.92 o
 -11  -4   2        1.34        2.32      2.23 o
 -10  -4   2       12.84       13.92      3.00 o
  -9  -4   2       47.16       50.87      5.96 o
  -8  -4   2      275.11      279.68     12.01 o
  -7  -4   2      192.99      190.76     11.69 o
  -6  -4   2       25.41       25.16      2.55 o
  -5  -4   2       42.03       37.03      2.37 o
  -4  -4   2      262.02      263.63     13.21 o
  -3  -4   2     1193.34     1085.15     45.19 o
  -2  -4   2     1225.86     1271.67     80.54 o
  -1  -4   2      119.77      124.41      5.95 o
   0  -4   2       65.47       58.38      3.00 o
   1  -4   2      891.05      842.73     44.46 o
   2  -4   2      688.28      698.28     65.29 o
   3  -4   2      273.61      262.05     11.27 o
   4  -4   2      309.49      292.74     14.87 o
   5  -4   2      103.23       93.36      4.72 o
   6  -4   2       52.18       50.58      3.28 o
   7  -4   2      230.64      252.25     16.40 o
   8  -4   2      173.19      206.00     11.30 o
   9  -4   2        0.45        0.09      1.72 o
  10  -4   2        1.06        2.77      2.41 o
  11  -4   2       12.72       10.74      2.77 o
 -11  -3   2       10.83        9.41      3.54 o
 -10  -3   2       77.93       76.88      7.32 o
  -9  -3   2      210.80      213.69     21.90 o
  -8  -3   2      102.29      104.55      6.08 o
  -7  -3   2       32.83       34.91      2.70 o
  -6  -3   2       98.06       91.06      6.44 o
  -5  -3   2      400.25      370.74     15.99 o
  -4  -3   2     1692.10     1672.89    122.20 o
  -3  -3   2     1429.40     1340.56     58.09 o
  -2  -3   2      883.10      817.08     79.88 o
  -1  -3   2      232.30      246.80     22.66 o
   0  -3   2     1417.98     1365.00     53.00 o
   1  -3   2     1847.84     1894.33    120.90 o
   2  -3   2     1694.25     1648.00     76.03 o
   3  -3   2      198.62      193.53      8.91 o
   4  -3   2       31.66       27.09      1.64 o
   5  -3   2      670.36      632.61     28.08 o
   6  -3   2      521.90      504.44     24.31 o
   7  -3   2      167.33      164.91     10.27 o
   8  -3   2       51.32       56.42      3.54 o
   9  -3   2       44.71       39.06      4.85 o
  10  -3   2       19.42       19.39      3.31 o
  11  -3   2       60.13       67.99      6.64 o
 -11  -2   2       38.87       32.99      4.36 o
 -10  -2   2       92.27      103.64     12.63 o
  -9  -2   2       39.89       41.07      5.07 o
  -8  -2   2        9.09       10.56      1.44 o
  -7  -2   2       14.87       13.21      1.85 o
  -6  -2   2      275.21      282.88     14.80 o
  -5  -2   2     1551.37     1534.51     65.89 o
  -4  -2   2      226.94      234.05      8.03 o
  -3  -2   2       25.86       28.26      2.59 o
  -2  -2   2     1130.68     1096.70     84.92 o
  -1  -2   2     2031.87     2059.61     81.41 o
   0  -2   2      739.36      692.32     32.69 o
   2  -2   2     1439.39     1507.98    110.91 o
   3  -2   2       51.00       61.31      1.66 o
   4  -2   2     1248.29     1258.54     59.60 o
   5  -2   2     1196.21     1217.29     63.12 o
   6  -2   2      109.68      108.96      5.60 o
   7  -2   2       19.16       16.63      3.04 o
   8  -2   2      123.03      117.52      7.43 o
   9  -2   2       62.12       69.94      6.56 o
  10  -2   2      106.11      109.39      7.71 o
  11  -2   2       43.47       48.16      6.30 o
  12  -2   2        1.74        4.00      2.99 o
 -11  -1   2       24.02       23.77      4.26 o
 -10  -1   2        9.70        7.10      2.08 o
  -9  -1   2        7.00        7.07      1.67 o
  -8  -1   2        9.95        8.15      1.57 o
  -7  -1   2      121.19      119.90      7.55 o
  -6  -1   2      910.23      918.14     40.10 o
  -5  -1   2      166.45      164.81      7.31 o
  -4  -1   2       22.29       21.92      1.05 o
  -3  -1   2       56.44       49.40      1.50 o
  -2  -1   2     1122.24     1106.55     29.17 o
  -1  -1   2      489.59      415.75     12.92 o
   0  -1   2     1248.07     1260.35     28.79 o
   1  -1   2      756.92      787.78     17.85 o
   2  -1   2      219.53      203.36      4.77 o
   3  -1   2     1400.07     1398.59     47.72 o
   4  -1   2      945.03      898.61     30.50 o
   5  -1   2      454.54      454.45     20.29 o
   6  -1   2       33.17       35.95      2.34 o
   7  -1   2       41.63       43.92      2.56 o
   8  -1   2      119.01      118.72      8.83 o
   9  -1   2      195.79      201.93     14.81 o
  10  -1   2       26.22       33.77      3.79 o
  11  -1   2        0.10        2.66      1.76 o
  12  -1   2        3.56        2.49      1.91 o
 -11   0   2       10.10       10.65      3.17 o
 -10   0   2        0.86        1.22      1.49 o
  -9   0   2       48.70       53.89      5.14 o
  -8   0   2      258.84      279.68     22.62 o
  -7   0   2      351.87      372.62     17.78 o
  -6   0   2      102.21      104.17      5.81 o
  -5   0   2      342.28      341.83     24.57 o
  -4   0   2      164.29      151.79      8.75 o
  -3   0   2      616.27      599.42     43.93 o
  -1   0   2     1872.29     1999.36     46.13 o
   0   0   2      585.94      584.08     10.19 o
   1   0   2      610.01      600.33     10.32 o
   3   0   2      349.38      294.18      9.38 o
   4   0   2      906.47      914.28     61.54 o
   5   0   2      463.48      421.03     18.55 o
   6   0   2      207.98      206.89      9.84 o
   7   0   2      366.41      350.73     15.14 o
   8   0   2      372.14      378.89     21.08 o
   9   0   2       50.01       49.48      4.14 o
  10   0   2        3.47        3.10      1.57 o
  11   0   2       13.09       13.49      2.66 o
  12   0   2       24.34       26.96      3.62 o
 -11   1   2        0.06       -0.18      1.95 o
 -10   1   2       20.05       21.24      3.62 o
  -9   1   2      236.72      275.05     27.50 o
  -8   1   2      229.84      254.27     21.71 o
  -7   1   2        3.50        4.08      1.16 o
  -6   1   2      187.08      183.66      8.51 o
  -5   1   2      456.82      450.34     35.67 o
  -4   1   2      700.82      672.33     53.76 o
  -3   1   2     3036.87     3085.98    147.86 o
  -2   1   2     3007.82     3399.07    193.55 o
  -1   1   2      994.31     1071.13     27.65 o
   0   1   2     1518.52     1582.86     25.90 o
   2   1   2     1207.97     1219.38     25.33 o
   3   1   2     1397.50     1435.23     37.28 o
   4   1   2      519.80      490.20     16.54 o
   5   1   2      490.04      489.54     25.22 o
   6   1   2     1027.50      998.48     66.39 o
   7   1   2      713.44      703.11     49.12 o
   8   1   2       87.71       82.15      4.81 o
   9   1   2       20.53       17.24      2.29 o
  10   1   2      101.19      103.74      6.87 o
  11   1   2       79.90       80.79      9.46 o
  12   1   2       52.44       43.40      7.03 o
 -11   2   2       10.91       11.33      2.99 o
 -10   2   2       43.12       46.42      6.83 o
  -9   2   2       74.49       79.41      8.09 o
  -8   2   2       10.29        9.13      2.25 o
  -7   2   2        3.16        3.86      1.44 o
  -6   2   2       71.84       64.35      3.55 o
  -5   2   2      665.74      654.98     27.73 o
  -4   2   2      694.59      662.04     28.66 o
  -3   2   2       56.40       52.23      2.76 o
  -2   2   2      455.63      460.91     14.86 o
  -1   2   2     1147.44     1092.82     33.47 o
   0   2   2     2919.42     3184.25    100.95 o
   1   2   2     2006.80     2023.95     43.44 o
   2   2   2     2431.61     2497.21     93.25 o
   3   2   2      570.35      576.27     14.23 o
   4   2   2      624.67      619.32     16.26 o
   5   2   2      690.38      681.41     22.29 o
   6   2   2      665.20      661.29     39.67 o
   7   2   2      145.67      145.34      6.51 o
   8   2   2        0.29        2.20      0.90 o
   9   2   2      128.23      128.38      9.18 o
  10   2   2      220.53      217.40     14.33 o
  11   2   2       64.91       74.12      7.37 o
  12   2   2        1.91        4.03      2.45 o
 -11   3   2       17.61       15.75      3.90 o
 -10   3   2        9.80       10.95      2.67 o
  -9   3   2       11.18       11.96      2.62 o
  -8   3   2       10.81       11.44      2.25 o
  -7   3   2       33.38       31.34      2.84 o
  -6   3   2      386.68      405.03     17.40 o
  -5   3   2      433.18      438.92     20.86 o
  -4   3   2        2.30        3.20      1.00 o
  -3   3   2       55.04       51.95      3.03 o
  -2   3   2      175.46      165.30      5.55 o
  -1   3   2     1032.50      991.50     22.28 o
   0   3   2      805.21      766.59     16.16 o
   1   3   2      426.58      478.58     13.75 o
   2   3   2      284.56      296.94      8.85 o
   3   3   2     1645.15     1631.06     64.97 o
   4   3   2     1293.63     1320.67     34.61 o
   5   3   2      303.51      308.81     18.48 o
   6   3   2      139.37      150.31     10.33 o
   7   3   2       33.11       33.76      2.16 o
   8   3   2      146.74      149.12      8.93 o
   9   3   2      188.89      203.80     10.14 o
  10   3   2      118.70      130.24      7.44 o
  11   3   2        2.34        5.38      2.30 o
  12   3   2        0.17        0.45      1.72 o
 -10   4   2        2.86        5.85      3.31 o
  -9   4   2       12.95       10.94      2.98 o
  -8   4   2       92.59      110.61      7.66 o
  -7   4   2      232.30      253.39     17.29 o
  -6   4   2      224.34      233.72     12.61 o
  -5   4   2       62.00       58.58      2.62 o
  -4   4   2      278.77      271.82     14.62 o
  -3   4   2      595.72      609.37     20.21 o
  -2   4   2     1167.48     1154.91     39.57 o
  -1   4   2      726.03      723.95     19.20 o
   0   4   2      840.29      875.35     22.90 o
   1   4   2      234.33      235.71      6.55 o
   2   4   2      485.24      483.64     15.34 o
   3   4   2     2380.18     2287.90     88.31 o
   4   4   2      873.50      864.25     39.01 o
   5   4   2       38.33       40.78      5.01 o
   6   4   2      190.83      166.17      9.89 o
   7   4   2      839.61      830.64     43.14 o
   8   4   2      207.60      209.33     12.43 o
   9   4   2      114.37      120.88      9.59 o
  10   4   2       44.02       47.64      5.12 o
  11   4   2        3.61        4.62      2.49 o
  12   4   2       15.26       12.26      3.77 o
 -10   5   2        3.47        2.64      2.09 o
  -9   5   2       49.53       50.19      6.95 o
  -8   5   2       90.48       97.48     10.04 o
  -7   5   2       74.80       72.04      6.94 o
  -6   5   2       11.79       11.38      1.26 o
  -5   5   2       73.13       73.23      3.42 o
  -4   5   2      433.50      450.33     17.72 o
  -3   5   2     1159.59     1191.90     45.09 o
  -2   5   2      349.21      354.72     29.60 o
  -1   5   2      653.37      661.79     18.89 o
   0   5   2     1107.18     1120.07     37.36 o
   1   5   2      513.79      500.93     46.09 o
   2   5   2     1286.55     1266.78     92.45 o
   3   5   2      945.70      959.10     32.78 o
   4   5   2      112.26      110.28      3.89 o
   5   5   2       99.88       91.37      8.56 o
   6   5   2     1053.93      972.05     45.06 o
   7   5   2      449.05      429.56     19.29 o
   8   5   2      146.51      140.07     10.15 o
   9   5   2       28.35       29.54      3.27 o
  10   5   2       22.13       21.62      2.59 o
  11   5   2       76.47       95.40      6.88 o
  12   5   2       79.83       88.18     10.87 o
  -9   6   2       20.99       21.85      4.14 o
  -8   6   2       16.38       12.64      2.27 o
  -7   6   2        2.02        3.27      1.45 o
  -6   6   2       19.96       19.86      2.41 o
  -5   6   2       90.53       91.77      7.08 o
  -4   6   2      306.67      298.62     18.92 o
  -3   6   2      110.44      107.07      5.89 o
  -2   6   2       36.04       39.81      2.31 o
  -1   6   2      185.54      186.27      6.38 o
   0   6   2      988.18     1021.35     33.97 o
   1   6   2     1108.23     1049.87     47.93 o
   2   6   2      110.16      121.67      9.69 o
   3   6   2      215.09      208.43      8.59 o
   4   6   2      361.84      355.47     12.97 o
   5   6   2      463.87      441.10     21.60 o
   6   6   2      270.63      267.22     14.26 o
   7   6   2      253.70      264.83     13.67 o
   8   6   2        2.81        5.01      1.64 o
   9   6   2        7.45        7.15      1.87 o
  10   6   2      169.19      172.54     20.30 o
  11   6   2       96.98      105.35      9.39 o
  12   6   2        9.68       12.88      3.29 o
  -9   7   2        5.80        7.44      3.06 o
  -8   7   2        0.14       -0.09      1.64 o
  -7   7   2       43.03       55.87      7.17 o
  -6   7   2      101.81      116.95     11.55 o
  -5   7   2       83.23       91.43      9.08 o
  -4   7   2       77.25       74.59      6.11 o
  -3   7   2       53.49       52.19      3.96 o
  -2   7   2        6.35        8.04      1.16 o
  -1   7   2      311.59      326.41     16.54 o
   0   7   2      899.26      946.97     56.13 o
   1   7   2       15.98       19.79      1.68 o
   2   7   2       75.60       74.53      4.09 o
   3   7   2      561.29      561.76     26.19 o
   4   7   2      542.80      562.49     25.86 o
   5   7   2      235.11      238.96     10.46 o
   6   7   2      210.52      218.54     10.30 o
   7   7   2        3.93        4.86      1.52 o
   8   7   2       28.27       30.71      2.84 o
   9   7   2      234.55      252.61     24.18 o
  10   7   2       85.53       98.10      8.08 o
  11   7   2       13.31       14.50      3.16 o
  -8   8   2       18.54       21.59      4.67 o
  -7   8   2       72.24       80.87      8.73 o
  -6   8   2       64.74       77.52      5.97 o
  -5   8   2       38.85       39.33      4.96 o
  -4   8   2       56.71       60.48      5.35 o
  -3   8   2      125.04      131.87     10.07 o
  -2   8   2      284.18      280.05     18.71 o
  -1   8   2      382.38      370.78     35.64 o
   0   8   2       42.37       41.12      2.86 o
   1   8   2      101.50      106.73      8.00 o
   2   8   2      211.71      205.29     11.70 o
   3   8   2      471.87      468.20     19.56 o
   4   8   2      401.30      407.84     20.69 o
   5   8   2      132.85      144.95      9.96 o
   6   8   2        7.45        7.17      0.90 o
   7   8   2      119.89      133.83      8.46 o
   8   8   2      332.27      379.16     31.16 o
   9   8   2       86.25       85.80     10.68 o
  10   8   2       20.32       14.37      3.90 o
  11   8   2        4.17        3.95      3.03 o
  -7   9   2       26.51       25.12      5.75 o
  -6   9   2       12.69       14.67      3.31 o
  -5   9   2        0.81        0.69      1.33 o
  -4   9   2       75.58       70.55      8.17 o
  -3   9   2      241.67      263.36     21.99 o
  -2   9   2      147.66      147.73     11.33 o
  -1   9   2       34.48       32.46      2.77 o
   0   9   2      180.16      191.65     11.29 o
   1   9   2      128.18      131.54      6.31 o
   2   9   2      295.09      282.26     18.23 o
   3   9   2      304.81      318.13     13.51 o
   4   9   2       41.72       45.37      2.44 o
   5   9   2       13.28       16.67      1.95 o
   6   9   2      164.03      176.91     13.60 o
   7   9   2      274.28      302.81     15.59 o
   8   9   2       81.78       86.74      9.53 o
   9   9   2       32.57       31.88      5.07 o
  10   9   2        1.46        6.58      2.53 o
  -6  10   2        0.15        2.02      2.89 o
  -5  10   2       21.09       20.76      3.72 o
  -4  10   2       66.62       63.73      9.39 o
  -3  10   2       36.26       36.02      4.78 o
  -2  10   2        6.25        6.53      1.79 o
  -1  10   2       65.24       68.45      6.74 o
   0  10   2       81.70       88.64      8.32 o
   1  10   2      239.85      256.01     19.07 o
   2  10   2      197.19      210.21     14.69 o
   3  10   2       12.35       13.17      1.33 o
   4  10   2       19.26       21.08      2.78 o
   5  10   2      162.33      167.80     14.81 o
   6  10   2      204.59      225.42     11.20 o
   7  10   2       42.18       42.38      5.70 o
   8  10   2       27.14       24.60      3.56 o
   9  10   2        3.32        5.67      3.27 o
  10  10   2       20.47       19.14      4.43 o
  -5  11   2       26.77       27.82      4.45 o
  -4  11   2       21.37       24.97      4.49 o
  -3  11   2        5.75        8.52      2.75 o
  -2  11   2       15.88       18.47      3.67 o
  -1  11   2       41.25       40.84      5.15 o
   0  11   2      124.34      123.15     14.55 o
   1  11   2       78.47       92.01      6.83 o
   2  11   2       12.50       14.67      1.91 o
   3  11   2       36.30       38.74      3.97 o
   4  11   2      112.62      112.74     13.47 o
   5  11   2      191.89      210.80     11.86 o
   6  11   2       42.11       47.83      5.04 o
   7  11   2       11.60        7.35      2.54 o
   8  11   2        7.37       12.35      3.38 o
   9  11   2       40.65       39.91      6.38 o
  -3  12   2       12.90       17.44      3.84 o
  -2  12   2       41.25       40.21      5.08 o
  -1  12   2       79.57       74.20     10.55 o
   0  12   2       26.32       20.57      3.57 o
   1  12   2        4.71        3.25      2.47 o
   2  12   2       42.15       43.90      5.10 o
   3  12   2       69.46       76.67      9.19 o
   4  12   2      111.41      112.56      9.08 o
   5  12   2       40.09       35.14      6.57 o
   6  12   2       14.62       14.10      3.81 o
   7  12   2        6.40        3.86      2.25 o
  -1  13   2       21.60       18.56      3.92 o
   0  13   2        3.16        0.41      2.28 o
   1  13   2       26.49       14.30      3.20 o
   2  13   2       56.18       52.70      7.59 o
   3  13   2       57.45       59.65      9.97 o
   4  13   2       13.37       13.88      3.84 o
   5  13   2       15.19       15.66      4.39 o
  -2 -12   3        3.78        3.33      2.55 o
  -1 -12   3       28.59       31.11      4.83 o
   0 -12   3       41.80       41.09      5.89 o
   1 -12   3       27.72       20.56      3.56 o
  -5 -11   3       34.99       31.00      4.72 o
  -4 -11   3        9.16       11.81      3.02 o
  -3 -11   3        6.20        5.44      2.38 o
  -2 -11   3       41.27       40.19      6.28 o
  -1 -11   3       78.11       70.23      9.87 o
   0 -11   3       41.44       46.55      6.33 o
   1 -11   3        1.83        3.89      2.29 o
   2 -11   3       11.93       14.95      3.21 o
   3 -11   3       23.96       24.77      4.82 o
   4 -11   3       38.50       30.19      5.92 o
  -7 -10   3       48.45       39.62      7.30 o
  -6 -10   3       20.03       13.74      3.87 o
  -5 -10   3        4.59        1.43      2.02 o
  -4 -10   3       15.82       15.88      3.04 o
  -3 -10   3       62.59       62.87      7.93 o
  -2 -10   3      116.60      112.06     11.78 o
  -1 -10   3       87.01       94.21      9.28 o
   0 -10   3        0.51        2.90      1.84 o
   1 -10   3       20.33       21.04      3.32 o
   2 -10   3       50.68       48.43      6.23 o
   3 -10   3       37.07       47.50      5.30 o
   4 -10   3       13.87       20.15      3.91 o
   5 -10   3        8.90        7.08      2.71 o
   6 -10   3        1.00        0.23      2.25 o
  -8  -9   3       50.35       47.14      5.96 o
  -7  -9   3       22.57       23.67      3.92 o
  -6  -9   3        4.30        4.43      2.03 o
  -5  -9   3       18.05       20.79      2.82 o
  -4  -9   3      116.40      121.64     15.95 o
  -3  -9   3      163.28      189.93     15.73 o
  -2  -9   3      102.83      107.35     10.35 o
  -1  -9   3        2.86        3.46      1.76 o
   0  -9   3       70.18       76.17      5.10 o
   1  -9   3      147.16      160.17     15.45 o
   2  -9   3      131.04      133.23     15.20 o
   3  -9   3       36.27       35.89      4.48 o
   4  -9   3       11.34       14.44      3.32 o
   5  -9   3        6.89        9.45      2.68 o
   6  -9   3       20.05       17.66      3.83 o
   7  -9   3       31.16       22.93      3.51 o
  -8  -8   3       19.09       18.18      3.08 o
  -7  -8   3       10.30       11.88      2.76 o
  -6  -8   3       19.71       18.51      2.86 o
  -5  -8   3      207.18      217.05     17.46 o
  -4  -8   3      221.36      211.85     20.25 o
  -3  -8   3       69.00       75.77      4.15 o
  -2  -8   3       12.54       13.46      2.00 o
  -1  -8   3      131.52      135.88     11.07 o
   0  -8   3      133.12      145.29      7.71 o
   1  -8   3      308.84      323.03     24.18 o
   2  -8   3      163.05      179.87     11.92 o
   3  -8   3       11.11       10.80      1.72 o
   4  -8   3       67.27       70.89      7.57 o
   5  -8   3      164.70      178.96     19.25 o
   6  -8   3       56.93       59.10      6.21 o
   7  -8   3        7.60        6.06      2.22 o
   8  -8   3       12.73       10.96      3.15 o
  -9  -7   3        9.71        7.81      2.66 o
  -8  -7   3        4.36        2.62      1.83 o
  -7  -7   3       11.83       14.89      2.34 o
  -6  -7   3      263.24      267.30     26.65 o
  -5  -7   3      216.13      217.48     18.38 o
  -4  -7   3       24.42       19.43      2.27 o
  -3  -7   3       17.85       14.38      1.91 o
  -2  -7   3      253.09      254.77     12.63 o
  -1  -7   3      119.86      110.78      6.90 o
   0  -7   3      254.07      241.04     14.52 o
   1  -7   3      193.38      200.24     13.66 o
   2  -7   3        0.41        3.35      1.35 o
   3  -7   3       54.22       53.79      3.35 o
   4  -7   3      306.35      305.58     21.69 o
   5  -7   3      163.99      172.63     15.85 o
   6  -7   3       10.80       11.40      2.36 o
   7  -7   3       23.28       23.62      3.10 o
   8  -7   3       18.64       15.97      3.55 o
   9  -7   3       25.83       38.31      5.08 o
 -10  -6   3        4.74        0.78      2.84 o
  -9  -6   3        2.44        0.37      1.97 o
  -8  -6   3       17.81       20.25      2.98 o
  -7  -6   3      221.40      231.82     21.02 o
  -6  -6   3      129.02      130.86      9.93 o
  -5  -6   3       34.41       33.42      2.58 o
  -4  -6   3        7.82        7.07      1.34 o
  -3  -6   3      184.34      191.92     10.19 o
  -2  -6   3      424.12      422.42     19.46 o
  -1  -6   3      452.96      452.74     20.48 o
   0  -6   3       74.17       69.93      4.19 o
   1  -6   3       18.23       18.33      1.65 o
   2  -6   3      192.99      185.23      8.31 o
   3  -6   3      128.60      122.11      9.70 o
   4  -6   3      149.97      143.80      8.40 o
   5  -6   3       26.06       23.62      2.41 o
   6  -6   3        4.98        6.63      1.75 o
   7  -6   3       24.04       20.92      2.85 o
   8  -6   3       94.95       99.54     11.01 o
   9  -6   3       27.31       25.21      4.45 o
  10  -6   3        1.49        0.00      2.06 o
 -10  -5   3        1.94        4.57      2.06 o
  -9  -5   3       65.78       72.28      8.79 o
  -8  -5   3      228.62      229.70     19.76 o
  -7  -5   3       41.97       32.77      3.89 o
  -6  -5   3       83.58       81.67      5.24 o
  -5  -5   3       78.79       80.74      4.80 o
  -4  -5   3       84.60       92.44      4.83 o
  -3  -5   3      569.95      532.25     28.75 o
  -2  -5   3     1130.51     1177.05    148.68 o
  -1  -5   3       82.33       83.43      3.88 o
   0  -5   3       55.50       58.54      3.35 o
   1  -5   3     1231.75     1157.39     50.63 o
   2  -5   3      524.57      552.28     28.32 o
   3  -5   3      273.91      287.13     18.91 o
   4  -5   3      106.72      103.78      4.84 o
   5  -5   3       39.73       34.43      2.44 o
   6  -5   3       53.19       56.25      3.40 o
   7  -5   3      191.26      197.43     17.57 o
   8  -5   3       61.66       64.94      6.41 o
   9  -5   3        3.70        3.79      2.51 o
  10  -5   3        5.04        5.30      2.83 o
 -10  -4   3       50.58       41.65      6.62 o
  -9  -4   3      190.33      208.25     12.31 o
  -8  -4   3       32.86       34.98      4.61 o
  -7  -4   3       29.30       26.08      2.46 o
  -6  -4   3       89.41       80.93      5.77 o
  -5  -4   3      264.04      244.92     21.29 o
  -4  -4   3      555.41      549.21     31.07 o
  -3  -4   3      685.23      643.86     26.62 o
  -2  -4   3      204.91      198.71     13.70 o
  -1  -4   3       88.33       90.89      3.96 o
   0  -4   3      982.69      934.76     48.54 o
   1  -4   3     1096.31     1101.31     49.10 o
   2  -4   3      899.91      944.50     44.85 o
   3  -4   3      231.05      224.92     20.29 o
   4  -4   3      302.18      280.96     13.32 o
   5  -4   3      385.27      366.94     17.03 o
   6  -4   3      438.28      444.30     21.38 o
   7  -4   3      146.98      148.39     11.23 o
   8  -4   3        8.59       13.05      2.45 o
   9  -4   3       16.00       11.23      2.50 o
  10  -4   3       47.15       55.23      6.47 o
  11  -4   3       42.23       48.78      5.29 o
 -11  -3   3       20.26       20.01      3.97 o
 -10  -3   3       47.07       35.94      5.83 o
  -9  -3   3       30.09       32.36      4.46 o
  -8  -3   3       12.84       13.71      1.86 o
  -7  -3   3        0.45        1.63      1.00 o
  -6  -3   3      249.38      241.90     13.34 o
  -5  -3   3      741.11      711.76     29.80 o
  -4  -3   3      144.36      154.90     16.41 o
  -3  -3   3       76.07       67.82      8.42 o
  -2  -3   3      291.82      294.17     21.20 o
  -1  -3   3      602.27      615.17     29.39 o
   0  -3   3      312.33      288.27     13.93 o
   1  -3   3      575.83      597.87     29.37 o
   2  -3   3       52.56       55.50      1.56 o
   3  -3   3      234.85      221.77     24.12 o
   4  -3   3      555.51      529.77     23.80 o
   5  -3   3      518.04      495.89     22.04 o
   6  -3   3      265.75      251.97     12.90 o
   7  -3   3       16.32       15.96      1.86 o
   8  -3   3       13.25       11.10      2.04 o
   9  -3   3       97.77      102.65     10.92 o
  10  -3   3      108.49      115.01     12.34 o
  11  -3   3        5.83        2.73      2.18 o
 -11  -2   3       18.87       14.79      3.28 o
 -10  -2   3        7.21        8.35      2.58 o
  -9  -2   3       16.97       15.61      1.93 o
  -8  -2   3        8.95        8.01      1.85 o
  -7  -2   3      136.61      151.01     10.83 o
  -6  -2   3      489.99      520.74     21.05 o
  -5  -2   3      135.13      146.15      7.16 o
  -4  -2   3       46.67       49.81      2.44 o
  -3  -2   3      222.60      217.15      8.30 o
  -2  -2   3     1233.54     1192.45     40.61 o
  -1  -2   3      868.15      887.84     32.90 o
   0  -2   3      917.10      975.62     35.73 o
   1  -2   3       77.47       76.74      2.04 o
   2  -2   3      195.76      181.35      4.46 o
   3  -2   3      679.54      645.33     59.30 o
   4  -2   3      483.90      485.94     16.72 o
   5  -2   3       77.99       81.96      6.11 o
   6  -2   3        8.22        7.88      0.53 o
   7  -2   3      110.70      109.20      9.14 o
   8  -2   3      114.93      112.72      8.25 o
   9  -2   3      143.26      139.42     12.54 o
  10  -2   3       31.91       34.93      4.43 o
  11  -2   3        0.16       -0.59      1.49 o
  12  -2   3        0.07       -0.23      2.04 o
 -11  -1   3        6.91        7.93      2.00 o
 -10  -1   3        3.17        2.13      1.90 o
  -9  -1   3       52.39       47.15      6.75 o
  -8  -1   3      219.56      233.97     20.24 o
  -7  -1   3      275.52      307.23     14.86 o
  -6  -1   3      121.92      125.88      5.99 o
  -5  -1   3      142.05      144.76      5.37 o
  -4  -1   3      248.69      240.40      9.88 o
  -3  -1   3     1437.09     1453.30     41.86 o
  -2  -1   3      979.35      962.28     20.64 o
  -1  -1   3     1858.05     1985.70     52.19 o
   0  -1   3     2016.93     2146.90     80.96 o
   1  -1   3     1289.48     1318.78     30.64 o
   2  -1   3     2345.22     2333.51     54.38 o
   3  -1   3     3078.20     3054.41    132.89 o
   4  -1   3      260.46      271.49     12.32 o
   5  -1   3        3.71        4.04      0.39 o
   6  -1   3      700.43      716.06     25.15 o
   7  -1   3      481.41      479.81     32.91 o
   8  -1   3      145.12      141.60     13.07 o
   9  -1   3       72.25       81.61      4.65 o
  10  -1   3       24.46       22.60      2.98 o
  11  -1   3        2.33        1.90      1.67 o
  12  -1   3       40.52       45.09      5.63 o
 -11   0   3        0.59        4.36      2.36 o
 -10   0   3       22.54       18.89      3.89 o
  -9   0   3      117.94      148.42      8.80 o
  -8   0   3      160.02      166.67     17.34 o
  -7   0   3       43.57       44.30      2.86 o
  -6   0   3       50.54       48.77      3.69 o
  -5   0   3      209.17      199.54      8.41 o
  -4   0   3     1270.93     1295.82     41.91 o
  -3   0   3      568.08      574.51     16.85 o
  -2   0   3      298.01      308.57      6.70 o
  -1   0   3     1083.44     1137.24     25.23 o
   0   0   3     1468.13     1505.94     28.75 o
   1   0   3     1879.33     1851.48     30.54 o
   2   0   3     3001.63     2951.80     84.61 o
   3   0   3     1523.09     1644.42     35.99 o
   4   0   3      269.82      255.05      8.80 o
   5   0   3     1007.32     1009.93     40.14 o
   6   0   3     1033.93     1015.12     33.05 o
   7   0   3      564.38      585.12     17.46 o
   8   0   3       48.13       52.10      2.86 o
   9   0   3       11.35       10.76      1.00 o
  10   0   3       65.51       63.91      4.48 o
  11   0   3      114.36      126.70     16.46 o
  12   0   3       43.83       39.14      5.81 o
 -11   1   3       11.73       10.89      3.45 o
 -10   1   3       31.13       31.07      5.53 o
  -9   1   3       45.68       43.39      5.79 o
  -8   1   3        4.10       10.22      2.30 o
  -7   1   3       14.61       18.42      1.98 o
  -6   1   3       91.02       88.82      5.45 o
  -5   1   3      450.87      431.36     18.43 o
  -4   1   3      436.97      462.04     21.79 o
  -3   1   3      418.43      424.64     19.16 o
  -2   1   3        7.77        8.45      0.44 o
  -1   1   3      270.94      255.56      6.00 o
   0   1   3     3675.47     3830.57    106.83 o
   2   1   3      113.92      125.90      2.01 o
   3   1   3      996.98     1060.52     21.58 o
   4   1   3     1259.99     1285.03     42.27 o
   5   1   3      305.49      268.61     10.99 o
   6   1   3      941.64      920.43     32.23 o
   7   1   3      113.68      115.26      9.09 o
   8   1   3       12.40       10.47      0.82 o
   9   1   3      111.79      117.74      8.03 o
  10   1   3      241.44      254.81     19.38 o
  11   1   3       43.48       46.99      4.70 o
  12   1   3        1.45        0.22      2.49 o
 -10   2   3       32.93       30.35      5.34 o
  -9   2   3        0.08        1.13      1.63 o
  -8   2   3       17.60       19.18      2.97 o
  -7   2   3      179.50      181.61     13.55 o
  -6   2   3      233.95      239.56     13.90 o
  -5   2   3      122.86      129.37      6.05 o
  -4   2   3      507.81      490.36     21.64 o
  -3   2   3      190.87      177.85      7.90 o
  -2   2   3      242.19      228.03      5.64 o
   0   2   3      997.03      967.33     15.78 o
   1   2   3       27.57       30.66      0.53 o
   2   2   3      624.35      655.63     11.78 o
   3   2   3     2248.26     2314.53     53.50 o
   4   2   3      366.62      342.81      9.71 o
   5   2   3      545.46      527.42     22.83 o
   6   2   3       60.64       58.51      4.98 o
   7   2   3        6.89        7.56      0.66 o
   8   2   3      282.70      272.16     14.80 o
   9   2   3      289.25      296.32     21.38 o
  10   2   3       80.20       84.49      7.77 o
  11   2   3        5.17        6.05      1.72 o
  12   2   3        2.16        0.54      1.68 o
 -10   3   3        2.10        3.08      2.17 o
  -9   3   3       15.25       17.03      3.21 o
  -8   3   3      115.83      120.89     10.02 o
  -7   3   3      266.46      288.18     14.53 o
  -6   3   3      127.65      132.68      8.14 o
  -5   3   3       64.18       70.60      4.19 o
  -4   3   3      209.87      197.52      6.39 o
  -3   3   3      945.86      893.13     28.17 o
  -2   3   3     1496.34     1444.55     44.70 o
  -1   3   3      498.80      494.02     15.02 o
   0   3   3     2282.40     2455.84     62.34 o
   1   3   3     1682.13     1779.66     31.06 o
   2   3   3     2238.84     2303.88     76.11 o
   3   3   3     2928.23     2835.45     78.27 o
   4   3   3     1502.71     1576.05     36.60 o
   5   3   3        3.90        5.27      0.53 o
   6   3   3      122.06      122.52      6.12 o
   7   3   3      878.29      869.14     46.61 o
   8   3   3      455.59      455.89     29.57 o
   9   3   3      152.92      151.17     12.20 o
  10   3   3       12.98       10.10      1.94 o
  11   3   3       15.62       13.88      2.21 o
  12   3   3       34.29       38.31      4.86 o
 -10   4   3       14.66        9.21      3.63 o
  -9   4   3       21.10       22.90      4.43 o
  -8   4   3       70.95       75.41      8.55 o
  -7   4   3      125.48      139.54      6.35 o
  -6   4   3        5.73        5.04      0.81 o
  -5   4   3       18.60       18.32      1.33 o
  -4   4   3      716.92      722.88     30.08 o
  -3   4   3      748.02      740.92     25.51 o
  -2   4   3        2.27        2.07      0.47 o
  -1   4   3      461.91      469.98     12.72 o
   0   4   3      818.10      819.70     18.02 o
   1   4   3      897.23      881.31     20.68 o
   2   4   3     2134.72     2090.39     44.16 o
   3   4   3     1219.44     1236.61     40.30 o
   4   4   3       23.42       22.59      1.54 o
   5   4   3      398.39      367.31     25.23 o
   6   4   3     1140.21     1084.48     37.77 o
   7   4   3      493.97      499.76     26.30 o
   8   4   3      244.57      251.04      9.89 o
   9   4   3        6.69        9.54      1.67 o
  10   4   3       11.52        8.64      1.76 o
  11   4   3       93.06       94.14      8.88 o
  12   4   3      108.05      108.65     15.87 o
  -9   5   3       16.19       12.92      3.54 o
  -8   5   3       17.37       21.91      3.35 o
  -7   5   3        2.86        3.89      1.49 o
  -6   5   3       29.70       30.50      2.63 o
  -5   5   3      223.04      230.61     13.84 o
  -4   5   3      383.79      383.15     20.35 o
  -3   5   3       60.20       61.97      2.56 o
  -2   5   3      123.77      123.90      4.77 o
  -1   5   3      119.69      121.32      3.23 o
   0   5   3      670.99      672.69     17.34 o
   1   5   3      860.33      846.84     24.72 o
   2   5   3       67.99       69.61      2.31 o
   3   5   3        4.26        3.75      0.41 o
   4   5   3      369.18      365.02      9.69 o
   5   5   3     1233.06     1136.98     51.07 o
   6   5   3      381.85      350.66     20.99 o
   7   5   3      141.83      143.63      7.98 o
   8   5   3        8.13        9.85      1.72 o
   9   5   3       28.39       29.63      3.32 o
  10   5   3       84.78       95.74      6.38 o
  11   5   3      142.00      147.59     19.62 o
  12   5   3       25.39       23.60      4.78 o
  -9   6   3        4.25        3.95      2.32 o
  -8   6   3        0.37        0.14      1.77 o
  -7   6   3       66.95       73.10      7.87 o
  -6   6   3      120.83      129.87      7.88 o
  -5   6   3      124.23      128.08      7.25 o
  -4   6   3       82.59       92.85      3.94 o
  -3   6   3      152.44      164.12      7.39 o
  -2   6   3      212.43      215.75     11.82 o
  -1   6   3     1008.71     1051.72     38.16 o
   0   6   3      911.34      935.97     39.26 o
   1   6   3      144.58      139.14      4.87 o
   2   6   3       68.01       65.38      1.96 o
   3   6   3      279.10      280.01      7.74 o
   4   6   3     1089.22     1085.49     37.91 o
   5   6   3      603.12      615.63     18.71 o
   6   6   3       99.72       95.59      4.58 o
   7   6   3        0.34        0.50      0.92 o
   8   6   3      137.24      128.36      8.59 o
   9   6   3      203.89      193.10     16.34 o
  10   6   3      139.85      134.16     18.03 o
  11   6   3       32.73       30.55      5.25 o
  12   6   3        0.65        0.91      2.01 o
  -8   7   3       34.04       31.41      4.74 o
  -7   7   3       67.36       58.50      9.26 o
  -6   7   3       74.01       85.70      7.03 o
  -5   7   3       26.95       25.38      2.96 o
  -4   7   3       30.49       30.88      2.78 o
  -3   7   3      111.11      109.21      6.85 o
  -2   7   3      619.49      639.17     42.30 o
  -1   7   3      483.81      499.20     22.49 o
   0   7   3       86.52       89.54      4.27 o
   1   7   3      260.50      262.09      9.86 o
   2   7   3      657.14      631.68     31.79 o
   3   7   3      976.64      990.17     40.36 o
   4   7   3      469.92      482.80     22.52 o
   5   7   3      229.34      247.43     10.81 o
   6   7   3        5.34        6.82      1.42 o
   7   7   3      113.31      116.31      6.61 o
   8   7   3      405.16      421.15     18.66 o
   9   7   3      252.77      263.75     26.08 o
  10   7   3       13.65       13.42      2.70 o
  11   7   3        1.56        5.12      2.47 o
  12   7   3       31.42       28.10      4.03 o
  -8   8   3       18.84       18.57      3.93 o
  -7   8   3       29.38       26.07      4.76 o
  -6   8   3        7.91        9.14      2.24 o
  -5   8   3       15.48       19.66      3.15 o
  -4   8   3       63.11       68.89      6.52 o
  -3   8   3      184.35      196.09     16.03 o
  -2   8   3      166.46      167.95     14.23 o
  -1   8   3        6.14        7.60      1.01 o
   0   8   3       16.26       18.19      1.24 o
   1   8   3      355.83      372.54     15.27 o
   2   8   3      831.47      883.51     37.33 o
   3   8   3      160.70      170.76      7.42 o
   4   8   3      109.30      108.94      5.64 o
   5   8   3       57.29       61.43      3.17 o
   6   8   3      114.60      120.62     12.17 o
   7   8   3      340.28      391.41     24.07 o
   8   8   3      268.00      300.85     21.04 o
   9   8   3       11.40       13.56      1.90 o
  10   8   3        0.20        1.11      1.58 o
  11   8   3       45.51       50.86      5.84 o
  -7   9   3        0.59        2.02      2.80 o
  -6   9   3        8.28        8.36      3.03 o
  -5   9   3       61.43       69.56      9.44 o
  -4   9   3       94.99      101.74     11.21 o
  -3   9   3       80.67       84.50      8.30 o
  -2   9   3       22.00       24.59      2.67 o
  -1   9   3       29.41       29.08      2.91 o
   0   9   3      113.55      116.24      8.18 o
   1   9   3      401.82      397.33     24.78 o
   2   9   3      107.52      111.94      5.44 o
   3   9   3       23.55       25.63      1.81 o
   4   9   3       13.09       10.05      0.99 o
   5   9   3      189.76      206.41      9.19 o
   6   9   3      382.36      393.16     31.51 o
   7   9   3      121.27      126.74     12.19 o
   8   9   3        8.71        9.70      2.22 o
   9   9   3        6.83        5.95      2.63 o
  10   9   3       43.86       42.06      6.27 o
  11   9   3       37.99       37.72      5.03 o
  -6  10   3       23.04       28.14      4.45 o
  -5  10   3       54.97       45.49      8.96 o
  -4  10   3       34.50       36.50      6.15 o
  -3  10   3        4.91        2.94      1.47 o
  -2  10   3       80.70       94.07      6.45 o
  -1  10   3      167.88      183.30     16.91 o
   0  10   3      201.81      201.14     14.83 o
   1  10   3      111.83      119.04      7.42 o
   2  10   3       61.16       61.35      3.28 o
   3  10   3        4.48        5.54      0.85 o
   4  10   3      172.73      180.57     10.43 o
   5  10   3      416.27      440.93     42.72 o
   6  10   3       63.94       60.40      6.79 o
   7  10   3        7.50        4.54      1.76 o
   8  10   3       22.03       20.13      3.66 o
   9  10   3       57.34       52.79      8.61 o
  10  10   3       53.09       45.42      6.98 o
  -5  11   3       15.06       11.40      2.84 o
  -4  11   3        0.07        3.38      2.84 o
  -3  11   3       21.57       23.31      3.66 o
  -2  11   3       83.27       84.22     10.85 o
  -1  11   3       98.72      107.82     13.30 o
   0  11   3       52.28       52.13      6.30 o
   1  11   3       43.52       39.24      5.47 o
   2  11   3       25.20       25.86      2.13 o
   3  11   3      170.83      172.26      8.21 o
   4  11   3      266.83      278.51     23.07 o
   5  11   3       36.21       36.04      4.43 o
   6  11   3       16.93       19.43      3.14 o
   7  11   3       22.18       31.15      4.44 o
   8  11   3       55.90       56.83     10.89 o
   9  11   3       72.20       68.68      7.14 o
  -3  12   3       20.71       18.13      3.42 o
  -2  12   3       40.26       37.21      7.45 o
  -1  12   3       17.76       20.38      3.70 o
   0  12   3        2.49        3.16      1.87 o
   1  12   3       17.91       14.86      1.97 o
   2  12   3      127.70      121.72     12.41 o
   3  12   3      121.59      126.06     17.23 o
   4  12   3       17.61       21.48      2.80 o
   5  12   3       22.26       24.96      3.12 o
   6  12   3       14.60       10.28      2.76 o
   7  12   3       55.67       72.26      6.49 o
   8  12   3       72.04       55.14      8.76 o
  -1  13   3        1.32        3.33      3.46 o
   0  13   3       16.26       13.14      2.30 o
   1  13   3       67.11       65.55      9.51 o
   2  13   3       45.72       37.67      5.76 o
   3  13   3        9.65        9.04      3.33 o
   4  13   3       19.41       15.12      3.93 o
   5  13   3        8.39        6.66      2.65 o
   6  13   3       53.29       44.11      6.31 o
  -3 -11   4       19.99       21.43      4.43 o
  -2 -11   4       63.17       58.13      8.06 o
  -1 -11   4       18.96       14.53      3.34 o
   0 -11   4        1.20        1.05      2.24 o
   1 -11   4       24.22       22.93      3.98 o
   2 -11   4       31.36       24.93      3.53 o
   3 -11   4       29.53       27.00      3.94 o
  -5 -10   4       17.56       12.46      3.63 o
  -4 -10   4       30.10       27.03      4.96 o
  -3 -10   4      109.92      131.51      9.40 o
  -2 -10   4       41.08       39.09      5.83 o
  -1 -10   4        0.40       -0.05      1.24 o
   0 -10   4       39.07       35.77      5.10 o
   1 -10   4       63.89       72.58      6.54 o
   2 -10   4       41.66       45.76      4.43 o
   3 -10   4       13.96       17.25      3.45 o
   4 -10   4       15.71       22.62      3.73 o
   5 -10   4        8.41        2.39      3.44 o
  -7  -9   4        3.76        3.78      2.95 o
  -6  -9   4       24.58       21.04      3.79 o
  -5  -9   4       71.96       68.98      8.95 o
  -4  -9   4       88.91       99.19     13.76 o
  -3  -9   4       46.74       52.37      5.17 o
  -2  -9   4       19.19       21.26      3.13 o
  -1  -9   4       68.34       70.67      7.49 o
   0  -9   4      101.09      103.24     11.86 o
   1  -9   4      135.14      137.21     14.26 o
   2  -9   4       12.73       11.69      2.73 o
   3  -9   4        7.49        7.57      2.12 o
   4  -9   4       23.50       26.59      3.97 o
   5  -9   4       45.98       48.68      7.30 o
   6  -9   4       34.45       27.82      5.54 o
   7  -9   4       11.59       10.83      3.32 o
  -8  -8   4        0.45        2.07      2.49 o
  -7  -8   4       12.03        8.03      2.63 o
  -6  -8   4      112.11      116.94     12.53 o
  -5  -8   4       76.60       85.48      6.73 o
  -4  -8   4       12.56       16.61      2.32 o
  -3  -8   4       19.10       21.01      2.83 o
  -2  -8   4      114.24      114.66      9.26 o
  -1  -8   4      102.25      109.82      9.17 o
   0  -8   4      194.72      203.35     20.03 o
   1  -8   4       41.79       42.38      4.32 o
   2  -8   4       23.35       21.25      2.92 o
   3  -8   4       62.49       63.71      6.74 o
   4  -8   4      103.43      106.07      9.11 o
   5  -8   4       43.53       46.01      5.79 o
   6  -8   4        5.38        5.59      2.04 o
   7  -8   4        1.63        4.30      2.96 o
   8  -8   4        5.31        0.79      2.36 o
  -8  -7   4       20.17       16.25      3.82 o
  -7  -7   4       88.80       90.50      9.89 o
  -6  -7   4       83.45       84.80      8.98 o
  -5  -7   4       28.50       32.81      4.12 o
  -4  -7   4        7.18        4.95      1.05 o
  -3  -7   4      155.63      157.90     12.47 o
  -2  -7   4      168.03      164.98     10.80 o
  -1  -7   4      139.84      151.38      9.00 o
   0  -7   4       30.07       28.55      2.75 o
   1  -7   4       54.18       55.19      3.92 o
   2  -7   4      114.37      113.66      8.14 o
   3  -7   4      278.50      278.95     19.42 o
   4  -7   4      147.09      156.47     14.36 o
   5  -7   4        4.00        5.43      2.00 o
   6  -7   4       16.60       13.09      2.64 o
   7  -7   4       32.26       31.45      4.13 o
   8  -7   4       27.50       20.05      4.30 o
   9  -7   4       13.99       10.08      2.82 o
  -9  -6   4       46.06       36.93      5.75 o
  -8  -6   4       86.67       84.58     11.88 o
  -7  -6   4       54.31       64.34      5.48 o
  -6  -6   4       55.33       61.08      5.62 o
  -5  -6   4       25.11       26.86      3.09 o
  -4  -6   4      243.18      257.79     12.67 o
  -3  -6   4      310.73      318.76     17.86 o
  -2  -6   4      210.63      212.07     11.34 o
  -1  -6   4       75.52       67.33      3.76 o
   0  -6   4      121.61      114.81      7.31 o
   1  -6   4      143.38      137.84     11.03 o
   2  -6   4      382.12      366.78     20.55 o
   3  -6   4      281.03      300.79     11.94 o
   4  -6   4        2.52        2.36      0.69 o
   5  -6   4       56.06       57.29      4.12 o
   6  -6   4      187.55      199.45     15.74 o
   7  -6   4      122.28      119.88     13.39 o
   8  -6   4       28.24       30.30      4.42 o
   9  -6   4       16.50       12.52      3.31 o
  10  -6   4        1.75        0.87      3.54 o
  -9  -5   4       70.38       63.80      8.50 o
  -8  -5   4       33.03       33.48      4.13 o
  -7  -5   4       17.44       12.93      2.75 o
  -6  -5   4       19.65       19.19      2.34 o
  -5  -5   4      262.47      268.02     17.05 o
  -4  -5   4      263.23      264.07     13.54 o
  -3  -5   4      223.04      216.92     10.52 o
  -2  -5   4      100.26       86.61      4.46 o
  -1  -5   4      228.43      225.17      9.88 o
   0  -5   4      531.25      518.68     24.45 o
   1  -5   4      507.42      513.69     24.64 o
   2  -5   4      196.66      209.21     10.52 o
   3  -5   4       13.75       14.25      0.94 o
   4  -5   4       85.40       81.00      5.44 o
   5  -5   4      129.47      113.60      8.50 o
   6  -5   4      297.74      316.37     26.12 o
   7  -5   4       89.18       90.36      7.82 o
   8  -5   4        3.16        1.46      1.46 o
   9  -5   4        9.75       10.12      2.47 o
  10  -5   4       47.82       43.52      8.67 o
 -10  -4   4       34.89       26.74      3.71 o
  -9  -4   4       12.69       10.83      3.11 o
  -8  -4   4        3.99        2.51      1.60 o
  -7  -4   4       19.46       13.94      1.97 o
  -6  -4   4      175.37      177.28     11.85 o
  -5  -4   4      107.79      102.57      6.59 o
  -4  -4   4      191.45      183.65     11.28 o
  -3  -4   4       42.01       47.12      2.11 o
  -2  -4   4       20.58       22.07      1.76 o
  -1  -4   4      866.57      852.14     85.77 o
   0  -4   4      930.97      921.27     38.62 o
   1  -4   4       34.61       41.40      1.62 o
   2  -4   4       53.73       52.82      2.71 o
   3  -4   4      582.55      565.92     43.18 o
   4  -4   4      110.07       97.84     10.11 o
   5  -4   4      252.61      245.75     14.05 o
   6  -4   4      147.79      146.70      9.39 o
   7  -4   4        1.52       -0.55      1.32 o
   8  -4   4        0.61       -1.23      1.23 o
   9  -4   4      101.68      114.50     13.00 o
  10  -4   4       53.34       46.82      6.35 o
  11  -4   4        3.15        3.29      2.56 o
 -10  -3   4        5.73        7.94      3.56 o
  -9  -3   4        2.95        3.01      2.19 o
  -8  -3   4       50.73       42.57      4.47 o
  -7  -3   4      207.04      200.28     17.89 o
  -6  -3   4       95.45       88.73      4.53 o
  -5  -3   4      173.49      161.51      8.34 o
  -4  -3   4      129.33      128.51      7.61 o
  -3  -3   4       65.53       67.33      3.49 o
  -2  -3   4      664.40      634.17     28.74 o
  -1  -3   4      821.97      828.13     60.28 o
   0  -3   4      119.82      119.32      6.57 o
   1  -3   4       20.18       22.57      1.49 o
   2  -3   4      866.85      869.68     27.75 o
   3  -3   4      915.30      946.33     44.28 o
   4  -3   4      731.29      730.48     32.61 o
   5  -3   4      122.47      126.91      7.62 o
   6  -3   4       11.16       10.96      1.55 o
   7  -3   4       62.60       57.82      5.05 o
   8  -3   4      145.50      140.75     11.75 o
   9  -3   4       99.88       98.91     11.67 o
  10  -3   4       14.64       14.22      2.18 o
  11  -3   4        1.30        0.05      2.05 o
 -10  -2   4        7.63        5.51      2.55 o
  -9  -2   4       33.15       33.35      4.73 o
  -8  -2   4      150.58      145.47     16.82 o
  -7  -2   4      197.56      194.40     16.22 o
  -6  -2   4       99.52       91.49      6.48 o
  -5  -2   4       40.83       37.99      2.36 o
  -4  -2   4      536.73      534.92     44.15 o
  -3  -2   4     1447.70     1426.62     63.14 o
  -2  -2   4      249.03      241.13      8.82 o
  -1  -2   4      535.45      503.55     22.01 o
   0  -2   4      595.94      624.13     26.87 o
   1  -2   4      347.65      332.59      7.82 o
   2  -2   4     1165.77     1155.28     33.22 o
   3  -2   4     1971.25     2077.02     98.83 o
   4  -2   4       95.92       98.60      5.18 o
   5  -2   4       26.91       27.49      1.34 o
   6  -2   4      534.95      524.78     33.44 o
   7  -2   4      466.98      467.14     35.66 o
   8  -2   4      240.85      243.59     19.29 o
   9  -2   4       47.56       45.82      5.34 o
  10  -2   4        7.28        6.74      1.99 o
  11  -2   4       12.76       10.70      3.22 o
  12  -2   4       45.11       40.91      4.96 o
 -10  -1   4       17.14       20.01      4.23 o
  -9  -1   4       32.08       31.74      4.36 o
  -8  -1   4      101.94      130.36     10.46 o
  -7  -1   4       56.65       65.12      4.99 o
  -6  -1   4        1.09        0.92      0.68 o
  -5  -1   4      205.31      228.11      9.86 o
  -4  -1   4     1240.11     1315.49     49.14 o
  -3  -1   4      124.17      135.47      4.23 o
  -2  -1   4      212.55      218.32      6.91 o
  -1  -1   4      860.46      883.83     21.94 o
   0  -1   4     1289.28     1362.21     50.72 o
   1  -1   4     1116.76     1079.39     28.57 o
   2  -1   4     1324.54     1321.34     34.86 o
   3  -1   4       32.93       33.34      0.81 o
   4  -1   4        3.14        3.18      0.30 o
   5  -1   4      595.01      570.34     23.19 o
   6  -1   4      603.32      605.03     30.00 o
   7  -1   4      394.63      404.92     17.77 o
   8  -1   4       50.54       48.92      3.69 o
   9  -1   4        6.51        4.71      1.72 o
  10  -1   4       27.01       25.47      4.11 o
  11  -1   4      113.76      128.03      8.77 o
  12  -1   4       38.18       35.94      4.50 o
 -10   0   4       32.00       27.09      4.32 o
  -9   0   4       22.66       26.60      4.58 o
  -8   0   4        4.02        5.15      2.17 o
  -7   0   4       19.59       21.49      1.67 o
  -6   0   4      113.12      124.27      6.28 o
  -5   0   4      309.66      322.48     12.36 o
  -4   0   4      129.24      137.92      5.05 o
  -3   0   4      135.65      139.85      4.52 o
  -2   0   4        7.62        8.55      1.82 o
  -1   0   4     1029.18     1007.62     23.23 o
   0   0   4     2486.56     2512.86     61.40 o
   1   0   4      830.78      782.91     13.77 o
   2   0   4       21.18       19.60      0.46 o
   3   0   4      127.18      127.74      2.69 o
   4   0   4      930.08      944.57     25.46 o
   5   0   4      783.65      751.03     31.05 o
   6   0   4      294.38      290.80      8.18 o
   7   0   4        1.42        2.02      0.41 o
   8   0   4       18.05       19.70      1.11 o
   9   0   4       41.97       40.16      3.21 o
  10   0   4      120.51      111.91     12.72 o
  11   0   4       75.81       70.98      9.24 o
  12   0   4        2.64       -0.54      1.59 o
 -10   1   4       31.22       34.05      6.45 o
  -9   1   4        0.10        4.48      2.62 o
  -8   1   4       40.88       40.01      4.93 o
  -7   1   4      241.06      270.31     12.99 o
  -6   1   4      252.67      282.79     11.25 o
  -5   1   4      120.91      131.06      5.45 o
  -4   1   4      285.76      285.43     10.06 o
  -3   1   4      103.61       96.47      3.33 o
  -2   1   4      941.63      928.82     27.70 o
  -1   1   4     1746.45     1705.27     36.44 o
   0   1   4      435.70      392.99      8.11 o
   1   1   4      147.53      138.14      2.32 o
   2   1   4      615.84      599.86     10.72 o
   3   1   4     2230.79     2260.48     51.47 o
   4   1   4     2265.22     2320.30     62.27 o
   5   1   4     1014.73     1001.39     23.94 o
   6   1   4        0.99        1.25      0.32 o
   7   1   4       52.85       54.94      2.20 o
   8   1   4      278.73      298.95     11.07 o
   9   1   4      282.70      313.85     15.20 o
  10   1   4       79.42       77.38      6.31 o
  11   1   4        9.07        9.93      2.21 o
  12   1   4        2.89        4.03      2.26 o
 -10   2   4        1.78        2.45      2.31 o
  -9   2   4       19.68       20.92      2.45 o
  -8   2   4       94.39      100.07      7.67 o
  -7   2   4      223.22      244.74     21.02 o
  -6   2   4       98.68      105.81      7.45 o
  -5   2   4       95.40      100.42      5.95 o
  -4   2   4      199.16      191.26      8.40 o
  -3   2   4     1268.16     1278.85     64.98 o
  -2   2   4     1691.33     1693.72     42.71 o
  -1   2   4      365.81      350.02      7.94 o
   0   2   4      121.91      120.52      2.26 o
   1   2   4      700.37      682.15     14.66 o
   2   2   4     2836.79     2954.11     66.02 o
   3   2   4     1394.67     1355.17     27.17 o
   4   2   4     1198.59     1197.64     27.81 o
   5   2   4      237.97      226.12      5.94 o
   6   2   4       90.25       96.04      2.89 o
   7   2   4      472.05      461.76     29.72 o
   8   2   4      987.28     1054.45     61.64 o
   9   2   4      159.02      167.28     10.02 o
  10   2   4        0.25        0.39      0.58 o
  11   2   4       36.92       36.15      3.32 o
  12   2   4       54.64       63.33      6.40 o
  13   2   4       30.93       25.99      3.82 o
 -10   3   4       10.16        8.03      3.59 o
  -9   3   4       20.89       27.03      4.39 o
  -8   3   4       65.45       72.62      4.62 o
  -7   3   4       19.54       18.83      1.82 o
  -6   3   4        7.98        8.56      1.75 o
  -5   3   4       55.98       52.73      2.56 o
  -4   3   4      422.93      414.32     13.91 o
  -3   3   4      682.96      696.85     21.43 o
  -2   3   4      364.88      349.43     10.81 o
  -1   3   4       32.86       34.34      1.13 o
   0   3   4      297.76      291.05      6.71 o
   1   3   4     4016.14     4336.17    114.11 o
   2   3   4     1013.07      971.65     17.06 o
   3   3   4       65.80       57.67      1.18 o
   4   3   4       36.12       34.15      0.77 o
   5   3   4      213.19      213.74      7.30 o
   6   3   4      384.24      373.85     12.47 o
   7   3   4      892.03      899.35     42.92 o
   8   3   4      232.53      230.48     15.18 o
   9   3   4        1.18        0.41      1.26 o
  10   3   4       25.60       27.86      2.98 o
  11   3   4       81.84       83.90      5.57 o
  12   3   4       78.47       66.40      5.96 o
  13   3   4       16.48       13.67      2.08 o
  -9   4   4       37.10       33.60      5.99 o
  -8   4   4        3.84        5.55      2.35 o
  -7   4   4        3.10        2.13      0.95 o
  -6   4   4       65.02       66.89      5.16 o
  -5   4   4      238.13      243.12     12.10 o
  -4   4   4      192.30      197.50      8.68 o
  -3   4   4       38.30       40.86      1.75 o
  -2   4   4       68.97       70.82      2.96 o
  -1   4   4      262.63      248.06      8.37 o
   0   4   4     1608.28     1633.89     36.37 o
   1   4   4     1472.36     1472.53     27.87 o
   2   4   4      590.24      564.69     11.01 o
   3   4   4       13.52       11.92      0.58 o
   4   4   4      212.54      217.73      5.67 o
   5   4   4     1351.39     1286.47     56.15 o
   6   4   4      692.98      657.05     29.84 o
   7   4   4       35.56       38.46      2.90 o
   8   4   4        9.04       11.18      1.67 o
   9   4   4       62.99       61.03      3.81 o
  10   4   4       54.71       52.33      6.13 o
  11   4   4      139.18      134.71     11.44 o
  12   4   4       31.40       22.21      2.82 o
  -9   5   4        7.48        5.45      2.18 o
  -8   5   4       10.59        8.78      2.40 o
  -7   5   4       44.90       48.33      3.98 o
  -6   5   4      222.93      238.33     18.58 o
  -5   5   4      304.06      321.96     19.23 o
  -4   5   4        8.65        8.62      1.31 o
  -3   5   4       46.70       50.64      2.29 o
  -2   5   4      612.35      600.76     20.51 o
  -1   5   4      798.93      815.58     24.72 o
   0   5   4      355.31      342.52      8.53 o
   1   5   4      887.75      885.82     19.94 o
   2   5   4       56.16       56.39      1.38 o
   3   5   4      210.83      206.97      4.80 o
   4   5   4     2438.37     2419.21     60.44 o
   5   5   4     1310.19     1329.63     41.21 o
   6   5   4       51.58       52.86      3.63 o
   7   5   4       24.19       24.63      2.10 o
   8   5   4      173.39      170.64     13.08 o
   9   5   4      155.36      156.51      7.14 o
  10   5   4      246.34      262.04     15.63 o
  11   5   4       35.28       31.79      4.65 o
  12   5   4        0.42        0.32      1.81 o
  -9   6   4        7.39        6.77      3.05 o
  -8   6   4       19.07       22.56      4.36 o
  -7   6   4       63.07       66.84      7.67 o
  -6   6   4      139.42      148.15     15.07 o
  -5   6   4       16.79       17.91      1.75 o
  -4   6   4       33.61       34.78      2.27 o
  -3   6   4      327.37      341.07     14.33 o
  -2   6   4      831.93      884.93     35.43 o
  -1   6   4      322.74      337.23      9.52 o
   0   6   4      113.70      113.29      5.41 o
   1   6   4       19.09       21.43      1.05 o
   2   6   4      445.92      445.57     10.26 o
   3   6   4     1519.69     1518.01     35.39 o
   4   6   4      608.95      623.32     20.74 o
   5   6   4      167.42      164.10      6.34 o
   6   6   4       55.95       55.95      3.66 o
   7   6   4      159.44      154.90      9.25 o
   8   6   4      304.79      300.74     20.43 o
   9   6   4      393.43      390.18     38.16 o
  10   6   4       28.55       28.25      4.21 o
  11   6   4        0.88        4.43      1.92 o
  12   6   4       28.52       28.74      4.44 o
  -8   7   4       27.15       28.28      3.92 o
  -7   7   4       12.47       10.95      2.68 o
  -6   7   4        0.33        1.50      1.54 o
  -5   7   4       36.24       36.80      4.41 o
  -4   7   4       60.96       61.18      2.95 o
  -3   7   4      254.68      272.06     17.58 o
  -2   7   4      343.35      341.09     21.51 o
  -1   7   4       55.36       57.91      6.09 o
   0   7   4        0.82        0.33      0.77 o
   1   7   4      594.99      604.93     20.04 o
   2   7   4     1043.13     1051.43     30.76 o
   3   7   4      142.50      147.53      4.10 o
   4   7   4       85.53       88.57      3.01 o
   5   7   4       16.77       19.12      1.10 o
   6   7   4      134.02      135.75      6.49 o
   7   7   4      376.08      398.37     24.25 o
   8   7   4      313.80      321.82     21.64 o
   9   7   4       11.37       10.15      1.24 o
  10   7   4        6.29        7.61      2.43 o
  11   7   4       33.55       39.24      4.91 o
  12   7   4       42.27       37.88      2.93 o
  -7   8   4        0.05       -0.55      1.78 o
  -6   8   4       27.17       28.61      5.38 o
  -5   8   4       46.69       52.30      6.12 o
  -4   8   4       94.65      103.69     10.08 o
  -3   8   4       92.77       91.92      7.66 o
  -2   8   4       11.76       10.54      1.74 o
  -1   8   4       15.39       18.46      1.71 o
   0   8   4      433.54      450.50     30.58 o
   1   8   4      695.71      720.93     32.15 o
   2   8   4      182.43      182.12      5.60 o
   3   8   4      130.41      133.61      4.90 o
   4   8   4       12.29       12.99      0.88 o
   5   8   4      172.18      176.03      7.84 o
   6   8   4      490.11      522.11     24.21 o
   7   8   4      261.72      301.72     20.55 o
   8   8   4        1.82        2.00      1.02 o
   9   8   4       12.54       13.73      1.68 o
  10   8   4       71.80       65.77      5.70 o
  11   8   4       49.91       40.95      3.67 o
  -7   9   4       10.97        5.86      2.88 o
  -6   9   4       33.67       33.40      5.45 o
  -5   9   4       97.60      111.52     16.69 o
  -4   9   4       44.30       46.01      6.74 o
  -3   9   4        2.42        7.11      2.11 o
  -2   9   4       39.21       35.19      4.19 o
  -1   9   4      219.04      224.71     19.71 o
   0   9   4      290.89      310.84     19.87 o
   1   9   4      103.66      115.71      7.19 o
   2   9   4       85.37       91.67      4.09 o
   3   9   4       37.96       38.90      1.84 o
   4   9   4      299.72      315.50     14.50 o
   5   9   4      425.69      461.24     19.29 o
   6   9   4      229.24      253.01     15.28 o
   7   9   4       19.21       22.96      1.99 o
   8   9   4       13.07       13.03      2.66 o
   9   9   4       92.23       89.27     11.81 o
  10   9   4       99.18      105.80     10.97 o
  11   9   4       42.45       43.56      4.48 o
  -6  10   4       35.68       30.41      4.04 o
  -5  10   4       14.56       13.57      3.49 o
  -4  10   4        3.60        0.82      1.97 o
  -3  10   4       50.34       47.43      5.05 o
  -2  10   4      114.56      123.31     13.51 o
  -1  10   4      154.16      168.68     16.09 o
   0  10   4       60.59       57.85      5.30 o
   1  10   4       17.43       19.45      2.38 o
   2  10   4       10.29        8.76      1.05 o
   3  10   4      277.03      294.87     17.50 o
   4  10   4      287.86      324.65     13.95 o
   5  10   4       90.25      100.24      5.10 o
   6  10   4       23.32       23.48      3.11 o
   7  10   4       32.79       41.66      4.09 o
   8  10   4       86.19       82.19     11.20 o
   9  10   4       87.24       99.43      7.57 o
  10  10   4       61.76       54.69      8.29 o
  -4  11   4       20.35       16.25      3.75 o
  -3  11   4       49.63       47.32      8.12 o
  -2  11   4       73.20       74.64     11.89 o
  -1  11   4       32.94       41.77      3.85 o
   0  11   4       25.62       28.07      3.81 o
   1  11   4       18.25       14.44      1.69 o
   2  11   4      155.79      152.48      9.87 o
   3  11   4      193.08      211.77     11.14 o
   4  11   4       46.89       48.04      3.78 o
   5  11   4        3.37        2.27      1.02 o
   6  11   4       33.62       35.80      3.39 o
   7  11   4      110.70      117.18     18.83 o
   8  11   4       55.41       46.46      8.38 o
   9  11   4       48.26       37.75      5.43 o
  -3  12   4       29.61       21.97      5.62 o
  -2  12   4        4.42       10.95      3.06 o
  -1  12   4       10.93        9.63      2.97 o
   0  12   4       34.32       33.16      3.55 o
   1  12   4      101.56      104.46      9.23 o
   2  12   4      107.25      105.21      6.56 o
   3  12   4       41.57       40.28      6.56 o
   4  12   4        9.18       10.66      1.86 o
   5  12   4       27.28       23.07      2.79 o
   6  12   4       98.63       85.65      7.40 o
   7  12   4       56.34       55.14      5.81 o
   8  12   4       40.15       39.82      4.96 o
  -1  13   4       13.92       14.09      2.53 o
   0  13   4       56.72       42.42      3.94 o
   1  13   4       45.63       34.08      6.80 o
   2  13   4       10.52        7.53      2.87 o
   3  13   4       16.30       14.19      3.56 o
   4  13   4       33.93       29.47      4.89 o
   5  13   4       61.67       62.73      6.82 o
   6  13   4       47.80       43.70     10.83 o
   0 -11   5       17.91       16.06      3.42 o
  -4 -10   5       32.95       27.58      4.22 o
  -3 -10   5       14.76       14.16      3.94 o
  -2 -10   5        6.85       10.39      3.20 o
  -1 -10   5       23.63       24.33      4.21 o
   0 -10   5       75.01       67.00      9.56 o
   1 -10   5       39.70       40.32      5.14 o
   2 -10   5        5.85        7.71      2.43 o
   3 -10   5       23.17       23.67      4.41 o
   4 -10   5       15.42       14.84      3.49 o
  -6  -9   5       20.45       25.91      4.34 o
  -5  -9   5       31.25       26.32      4.71 o
  -4  -9   5       22.96       22.21      3.87 o
  -3  -9   5        6.03        7.09      1.98 o
  -2  -9   5       35.03       32.51      4.37 o
  -1  -9   5      126.92      128.14     17.85 o
   0  -9   5       40.70       38.86      3.78 o
   1  -9   5        0.60        1.06      1.66 o
   2  -9   5       26.45       21.88      4.15 o
   3  -9   5       27.63       28.63      3.93 o
   4  -9   5       39.42       44.00      6.09 o
   5  -9   5       41.23       34.76      5.03 o
   6  -9   5       11.82        8.43      3.04 o
  -7  -8   5       26.26       23.77      3.74 o
  -6  -8   5       37.12       38.80      5.33 o
  -5  -8   5       17.69       19.09      3.34 o
  -4  -8   5       17.11       14.09      2.96 o
  -3  -8   5       98.62      106.81      6.83 o
  -2  -8   5      136.78      151.40     16.83 o
  -1  -8   5       87.58      106.33      6.12 o
   0  -8   5       12.85       12.03      2.40 o
   1  -8   5       32.67       32.35      3.43 o
   2  -8   5       54.45       54.68      5.75 o
   3  -8   5      136.17      143.91     16.59 o
   4  -8   5       27.21       28.26      4.12 o
   5  -8   5        1.36        0.19      1.62 o
   6  -8   5        7.64        9.15      2.82 o
   7  -8   5       20.79       10.41      3.66 o
  -8  -7   5       32.84       21.42      4.11 o
  -7  -7   5       52.66       48.12      6.01 o
  -6  -7   5        4.63        3.28      1.85 o
  -5  -7   5       19.05       20.29      3.10 o
  -4  -7   5      232.68      243.07     27.14 o
  -3  -7   5      109.60      110.51      8.97 o
  -2  -7   5       51.44       49.72      5.21 o
  -1  -7   5       74.07       73.63      6.94 o
   0  -7   5      103.44      109.68      5.38 o
   1  -7   5      103.51      106.62      9.20 o
   2  -7   5      433.82      470.67     31.58 o
   3  -7   5      115.48      112.67     10.24 o
   4  -7   5        0.32       -0.88      1.07 o
   5  -7   5       25.97       24.85      3.06 o
   6  -7   5       70.12       74.48      9.45 o
   7  -7   5       48.60       41.41      5.58 o
   8  -7   5       20.48       22.82      4.31 o
  -8  -6   5       31.82       34.38      4.61 o
  -7  -6   5        3.21        3.59      2.07 o
  -6  -6   5       10.88       11.21      2.30 o
  -5  -6   5      197.15      206.63     16.93 o
  -4  -6   5      119.15      125.67      9.56 o
  -3  -6   5       35.45       34.64      2.45 o
  -2  -6   5       10.24       10.05      1.59 o
  -1  -6   5      114.10      112.69      8.54 o
   0  -6   5      182.12      183.33     10.52 o
   1  -6   5      338.02      364.69     27.55 o
   2  -6   5      105.45      106.89      4.83 o
   3  -6   5       16.11       15.59      1.87 o
   4  -6   5       66.20       68.21      4.30 o
   5  -6   5      164.95      164.67     15.20 o
   6  -6   5      157.60      169.05     17.21 o
   7  -6   5       25.22       32.62      3.61 o
   8  -6   5        4.43        6.68      2.49 o
   9  -6   5        2.06        2.44      2.30 o
  -9  -5   5        3.86        6.80      2.48 o
  -8  -5   5        3.77        5.33      2.07 o
  -7  -5   5       41.04       50.25      6.03 o
  -6  -5   5      106.07      109.21     12.38 o
  -5  -5   5       67.07       68.93      6.33 o
  -4  -5   5      120.28      121.60      8.57 o
  -3  -5   5        3.64        3.82      0.86 o
  -2  -5   5       80.50       78.68      5.63 o
  -1  -5   5      441.08      451.01     21.99 o
   0  -5   5      324.98      327.33     19.64 o
   1  -5   5        5.56        7.85      1.50 o
   2  -5   5        1.75        2.47      0.56 o
   3  -5   5       79.42       77.65      4.79 o
   4  -5   5      202.35      211.04     10.05 o
   5  -5   5      299.04      321.99     18.21 o
   6  -5   5       30.70       30.87      3.09 o
   7  -5   5        5.73        5.35      1.06 o
   8  -5   5       15.48       18.91      2.62 o
   9  -5   5       36.67       35.27      5.14 o
  10  -5   5       26.36       25.52      4.77 o
  -9  -4   5        2.54        3.12      3.12 o
  -8  -4   5       60.73       56.63      7.82 o
  -7  -4   5      148.34      169.45      9.37 o
  -6  -4   5       53.73       53.07      5.01 o
  -5  -4   5      101.07       98.43      7.30 o
  -4  -4   5       38.40       36.77      2.69 o
  -3  -4   5      218.35      220.25     12.69 o
  -2  -4   5      672.37      680.76     29.49 o
  -1  -4   5      628.88      595.87     29.59 o
   0  -4   5      100.73       99.51      4.65 o
   1  -4   5       34.73       36.93      1.90 o
   2  -4   5      295.53      294.02     11.76 o
   3  -4   5      409.92      423.32     24.60 o
   4  -4   5      428.14      462.76     23.69 o
   5  -4   5       38.30       40.67      5.00 o
   6  -4   5        4.08        4.23      0.69 o
   7  -4   5       37.99       34.37      3.89 o
   8  -4   5      174.05      182.87     17.03 o
   9  -4   5       78.01       81.30      9.80 o
  10  -4   5        9.00        6.48      2.47 o
  11  -4   5        3.09        1.87      2.42 o
  -9  -3   5       20.35       20.05      3.25 o
  -8  -3   5      107.97      109.46      9.60 o
  -7  -3   5       82.96       83.57      5.83 o
  -6  -3   5       34.34       32.61      3.43 o
  -5  -3   5       16.29       13.25      1.65 o
  -4  -3   5      325.85      331.69     25.75 o
  -3  -3   5      578.80      596.53     26.22 o
  -2  -3   5      433.74      435.87     18.45 o
  -1  -3   5      115.25      110.94      3.80 o
   0  -3   5       87.06       86.66      5.05 o
   1  -3   5     1077.92     1056.39     34.52 o
   2  -3   5     1169.96     1170.61     38.02 o
   3  -3   5      632.31      664.59     26.45 o
   4  -3   5      158.98      158.09     12.15 o
   5  -3   5       61.97       60.29      3.31 o
   6  -3   5       26.61       20.66      2.14 o
   7  -3   5      351.10      367.28     16.25 o
   8  -3   5      259.37      265.31     25.64 o
   9  -3   5        4.32        5.50      1.68 o
  10  -3   5        2.65        3.46      1.68 o
  11  -3   5       32.41       23.62      3.60 o
  -9  -2   5       40.61       41.17      5.44 o
  -8  -2   5       28.57       26.83      3.33 o
  -7  -2   5       10.27        9.03      2.14 o
  -6  -2   5        7.92        6.56      2.00 o
  -5  -2   5      194.68      185.49     12.77 o
  -4  -2   5      347.32      332.74     15.10 o
  -3  -2   5      215.20      222.15     10.99 o
  -2  -2   5       18.13       18.12      1.00 o
  -1  -2   5        8.88        6.38      0.63 o
   0  -2   5      714.61      671.40     20.64 o
   1  -2   5     1237.35     1241.05     32.61 o
   2  -2   5      493.55      502.64     15.47 o
   3  -2   5       39.23       42.74      1.63 o
   4  -2   5      136.19      137.34      6.88 o
   5  -2   5      228.13      201.78     10.59 o
   6  -2   5      475.21      474.36     29.62 o
   7  -2   5      271.23      275.55     19.22 o
   8  -2   5       14.29       15.48      2.31 o
   9  -2   5        1.34        2.64      0.75 o
  10  -2   5       19.01       15.46      2.76 o
  11  -2   5       63.46       59.63      6.28 o
  12  -2   5       23.91       23.88      3.42 o
 -10  -1   5       40.35       32.53      4.25 o
  -9  -1   5       11.43        8.34      2.37 o
  -8  -1   5        3.73        3.73      1.68 o
  -7  -1   5       19.33       15.05      2.32 o
  -6  -1   5      178.83      182.67     16.48 o
  -5  -1   5      336.79      337.07     24.90 o
  -4  -1   5      129.16      132.78      6.00 o
  -3  -1   5       33.28       35.71      1.33 o
  -2  -1   5      110.41      111.29      3.26 o
  -1  -1   5      800.95      777.97     20.15 o
   0  -1   5      577.48      547.49     13.50 o
   1  -1   5      838.51      806.74     17.04 o
   2  -1   5        2.26        2.64      0.28 o
   3  -1   5       58.17       50.53      2.09 o
   4  -1   5      704.74      702.79     19.04 o
   5  -1   5     1324.66     1363.78     50.18 o
   6  -1   5      128.96      128.11      6.68 o
   7  -1   5        9.79       11.80      0.97 o
   8  -1   5       72.72       71.55      3.76 o
   9  -1   5       21.28       22.00      3.23 o
  10  -1   5       89.38       91.05     10.39 o
  11  -1   5       64.37       61.20      8.26 o
  12  -1   5        1.42        1.27      2.59 o
 -10   0   5       11.38        5.42      2.23 o
  -9   0   5       12.54       20.23      3.64 o
  -8   0   5       22.14       24.88      3.91 o
  -7   0   5      128.83      154.99      7.30 o
  -6   0   5      413.74      482.38     31.10 o
  -5   0   5      123.72      136.44      7.68 o
  -4   0   5        3.86        4.45      0.62 o
  -3   0   5      375.57      386.63     10.31 o
  -2   0   5     2085.24     2117.44     57.61 o
  -1   0   5      764.63      739.59     19.41 o
   0   0   5     1388.77     1370.09     27.85 o
   1   0   5      503.29      489.62      9.00 o
   2   0   5       10.24       11.79      1.11 o
   3   0   5      946.64      930.65     19.34 o
   4   0   5     2254.04     2271.59     48.73 o
   5   0   5      356.63      358.23     10.03 o
   6   0   5        5.35        6.94      0.60 o
   7   0   5      132.11      134.23      4.95 o
   8   0   5      157.84      164.54      6.91 o
   9   0   5      301.04      301.47     21.05 o
  10   0   5      102.02      101.16     12.36 o
  11   0   5        5.37        7.19      2.30 o
  12   0   5        3.13       -0.54      2.67 o
 -10   1   5        4.25        4.78      2.16 o
  -9   1   5       16.00       11.59      2.39 o
  -8   1   5       58.66       66.69     10.08 o
  -7   1   5      159.10      176.54     14.42 o
  -6   1   5       54.98       57.82      4.64 o
  -5   1   5       11.82       14.18      1.15 o
  -4   1   5       73.10       75.95      3.57 o
  -3   1   5      879.62      908.76     31.45 o
  -2   1   5     1008.54     1004.41     24.06 o
  -1   1   5      543.37      531.08     12.12 o
   0   1   5        6.02        9.27      1.70 o
   1   1   5      821.72      823.50     15.58 o
   2   1   5     2981.09     3082.36     63.43 o
   3   1   5     1697.86     1639.21     37.58 o
   4   1   5      671.69      660.33     13.98 o
   5   1   5      141.04      138.92      4.67 o
   6   1   5       60.70       61.65      2.03 o
   7   1   5      214.17      214.46      7.76 o
   8   1   5      699.31      725.37     32.66 o
   9   1   5      125.69      127.50      8.05 o
  10   1   5        3.74        3.03      0.89 o
  11   1   5       14.21       12.25      2.58 o
  12   1   5       50.68       40.72      6.50 o
  -9   2   5       50.46       50.12      4.85 o
  -8   2   5       49.14       52.55      5.48 o
  -7   2   5        0.76        0.94      1.22 o
  -6   2   5       31.53       31.77      2.46 o
  -5   2   5       84.94       85.46      4.28 o
  -4   2   5      187.22      189.75      6.24 o
  -3   2   5      497.86      521.38     13.92 o
  -2   2   5      293.01      282.56      8.20 o
  -1   2   5      305.79      289.56      5.94 o
   0   2   5       75.44       73.61      1.61 o
   1   2   5     2748.23     2844.99     56.67 o
   2   2   5      841.47      798.36     16.92 o
   3   2   5      282.76      257.72      5.66 o
   4   2   5      146.64      144.78      3.43 o
   5   2   5      101.74      106.17      4.20 o
   6   2   5      391.31      380.89     10.35 o
   7   2   5      825.93      853.12     26.56 o
   8   2   5       66.53       72.67      3.50 o
   9   2   5        2.93        3.33      0.59 o
  10   2   5       25.77       25.99      2.58 o
  11   2   5       47.92       45.07      4.71 o
  12   2   5       58.02       63.28      5.50 o
  13   2   5       17.16       13.31      2.87 o
  -9   3   5       45.19       55.81      9.22 o
  -8   3   5        0.23        0.99      0.82 o
  -7   3   5       12.70       15.44      1.51 o
  -6   3   5       99.11      101.08      5.51 o
  -5   3   5      323.71      338.43     12.88 o
  -4   3   5      323.46      347.40     10.95 o
  -3   3   5      143.93      144.58      4.08 o
  -2   3   5       12.84       14.91      0.74 o
  -1   3   5      382.52      372.85      8.67 o
   0   3   5     1454.86     1474.23     31.96 o
   1   3   5      717.38      679.14     14.41 o
   2   3   5      367.96      332.52      7.17 o
   3   3   5        1.09        1.72      0.31 o
   4   3   5       98.92      105.90      2.38 o
   5   3   5      874.79      859.08     21.15 o
   6   3   5     1267.35     1287.92     37.11 o
   7   3   5       88.51       87.21      3.00 o
   8   3   5        2.68        2.74      0.54 o
   9   3   5       77.35       77.93      5.28 o
  10   3   5      134.99      146.27     11.69 o
  11   3   5       78.74       76.19      7.03 o
  12   3   5       15.93       14.26      2.00 o
  13   3   5        4.73        2.67      1.46 o
  -9   4   5        8.67        7.58      3.82 o
  -8   4   5       15.78       19.07      2.34 o
  -7   4   5       25.41       24.71      1.95 o
  -6   4   5      264.74      296.39     18.71 o
  -5   4   5      265.25      300.93     12.31 o
  -4   4   5       18.43       19.01      1.34 o
  -3   4   5       55.09       58.40      2.84 o
  -2   4   5      788.47      770.36     25.19 o
  -1   4   5     1555.31     1550.49     38.50 o
   0   4   5     1042.91     1032.23     22.23 o
   1   4   5      707.46      691.03     13.42 o
   2   4   5       31.91       33.04      0.97 o
   3   4   5      479.31      471.60     10.35 o
   4   4   5     1202.44     1186.83     30.52 o
   5   4   5     1107.19     1094.42     24.07 o
   6   4   5      233.25      222.18      6.51 o
   7   4   5       35.38       36.17      1.54 o
   8   4   5       94.82       88.10      4.76 o
   9   4   5      311.28      314.60     15.94 o
  10   4   5      233.09      244.64     19.45 o
  11   4   5       15.66       14.65      1.45 o
  12   4   5        8.49        5.82      2.01 o
  -9   5   5        6.30        4.13      2.27 o
  -8   5   5       12.63       10.50      4.09 o
  -7   5   5       87.22      103.83      7.76 o
  -6   5   5       71.35       76.52      6.30 o
  -5   5   5        1.60        0.81      0.77 o
  -4   5   5       13.94       16.52      2.19 o
  -3   5   5      201.41      201.79      9.04 o
  -2   5   5      579.59      584.82     21.36 o
  -1   5   5      496.79      501.87     18.33 o
   0   5   5      253.61      250.82      6.35 o
   1   5   5        6.07        7.13      0.40 o
   2   5   5      740.34      737.70     15.72 o
   3   5   5     1703.87     1714.13     39.06 o
   4   5   5      828.73      831.64     19.32 o
   5   5   5       76.32       77.60      2.23 o
   6   5   5       77.22       81.32      2.76 o
   7   5   5      193.61      200.96     11.64 o
   8   5   5      222.73      221.39     18.39 o
   9   5   5      271.86      286.30     30.04 o
  10   5   5       54.06       55.86      4.58 o
  11   5   5        5.10        3.95      1.18 o
  12   5   5       13.01       10.11      1.92 o
  -8   6   5       40.09       43.19      3.47 o
  -7   6   5       13.67       13.32      2.72 o
  -6   6   5        0.78        3.03      2.08 o
  -5   6   5       23.19       21.63      2.21 o
  -4   6   5      113.03      120.46      6.98 o
  -3   6   5      286.49      310.56     14.18 o
  -2   6   5       93.40       95.38      5.26 o
  -1   6   5       31.81       36.92      1.61 o
   0   6   5        1.03        1.94      0.32 o
   1   6   5      227.81      229.38      6.32 o
   2   6   5      925.02      939.46     21.15 o
   3   6   5      864.41      860.12     19.82 o
   4   6   5       30.66       31.60      1.09 o
   5   6   5        7.19        7.79      0.56 o
   6   6   5      415.39      416.63     16.84 o
   7   6   5      302.98      323.40     16.54 o
   8   6   5      160.36      175.77     11.40 o
   9   6   5       49.11       54.01      5.87 o
  10   6   5       16.45       19.59      3.21 o
  11   6   5       13.84       13.84      2.06 o
  12   6   5       74.22       63.09      6.74 o
  -8   7   5        8.95        8.38      3.40 o
  -7   7   5        3.80        6.27      2.09 o
  -6   7   5       18.09       15.93      3.40 o
  -5   7   5       85.78       98.31      7.83 o
  -4   7   5      295.78      316.89     29.29 o
  -3   7   5       97.83      106.20      7.77 o
  -2   7   5       26.18       26.94      1.84 o
  -1   7   5       64.63       70.99      4.41 o
   0   7   5      399.24      415.70     18.15 o
   1   7   5      474.07      476.05     15.03 o
   2   7   5      362.45      350.63     10.36 o
   3   7   5       73.17       78.66      2.28 o
   4   7   5       24.34       26.66      1.12 o
   5   7   5      334.34      323.47      9.38 o
   6   7   5      421.46      425.52     19.29 o
   7   7   5      330.66      346.94     17.01 o
   8   7   5       28.63       34.80      5.60 o
   9   7   5       17.27       16.71      1.73 o
  10   7   5       74.78       73.73      6.06 o
  11   7   5      109.43       95.32      6.88 o
  12   7   5       18.60       15.49      2.88 o
  -7   8   5       12.19        7.25      2.87 o
  -6   8   5       35.44       31.94      5.24 o
  -5   8   5       94.16      109.32      7.67 o
  -4   8   5       47.73       55.89      5.88 o
  -3   8   5       29.11       34.21      3.01 o
  -2   8   5       34.25       30.43      3.28 o
  -1   8   5      407.36      426.74     29.59 o
   0   8   5      652.09      727.73     31.25 o
   1   8   5      159.51      164.07      5.80 o
   2   8   5       38.35       37.06      1.69 o
   3   8   5      150.11      151.13      5.09 o
   4   8   5      304.47      316.35     10.91 o
   5   8   5      243.32      264.24     10.25 o
   6   8   5      416.82      448.70     12.27 o
   7   8   5       39.41       44.61      2.65 o
   8   8   5       15.21       13.87      1.53 o
   9   8   5      137.27      145.14     12.08 o
  10   8   5      147.75      152.00     14.46 o
  11   8   5       23.17       20.16      1.95 o
  -6   9   5       22.14       19.56      4.34 o
  -5   9   5        4.17        2.51      1.87 o
  -4   9   5       11.79       15.85      2.56 o
  -3   9   5        8.57        9.78      2.15 o
  -2   9   5      102.12      112.07      6.48 o
  -1   9   5      276.20      291.92     28.51 o
   0   9   5       74.30       82.10      5.80 o
   1   9   5       17.21       17.26      1.18 o
   2   9   5      109.37      112.53      5.60 o
   3   9   5      308.58      318.15     14.56 o
   4   9   5      234.25      251.79     12.13 o
   5   9   5      243.23      260.02     10.65 o
   6   9   5       10.92       11.06      0.95 o
   7   9   5       34.32       37.68      2.40 o
   8   9   5      159.35      163.09     13.66 o
   9   9   5       99.61      121.55      9.77 o
  10   9   5       25.85       28.59      3.45 o
  11   9   5       18.62       15.75      2.33 o
  -5  10   5        3.65        0.46      2.61 o
  -4  10   5       17.30       14.57      4.58 o
  -3  10   5       78.40       82.58     10.24 o
  -2  10   5       70.57       72.66     10.38 o
  -1  10   5        9.87        9.95      2.34 o
   0  10   5       21.03       24.17      1.92 o
   1  10   5       34.54       35.91      2.32 o
   2  10   5      155.44      157.51      9.70 o
   3  10   5      231.34      248.64     14.78 o
   4  10   5      146.61      151.63      9.48 o
   5  10   5        2.48        2.12      0.63 o
   6  10   5       63.76       63.51      4.57 o
   7  10   5      161.43      165.89     15.45 o
   8  10   5       71.71       68.26      6.63 o
   9  10   5       32.94       33.10      3.61 o
  10  10   5       16.45       15.71      2.04 o
  -4  11   5       63.26       50.71      6.19 o
  -3  11   5       46.73       39.81      7.06 o
  -2  11   5        8.76        8.05      3.20 o
  -1  11   5       34.46       37.22      3.67 o
   0  11   5       32.65       32.03      2.89 o
   1  11   5      105.67      112.53      9.71 o
   2  11   5      141.70      144.17      9.64 o
   3  11   5       57.17       55.82      4.20 o
   4  11   5        4.48        4.11      1.11 o
   5  11   5       93.44      103.18      5.28 o
   6  11   5      125.73      123.84     11.76 o
   7  11   5       58.10       56.38      9.81 o
   8  11   5       56.77       61.77      4.68 o
   9  11   5       15.63       10.56      2.19 o
  -3  12   5        5.32        4.39      1.48 o
  -2  12   5       18.66       17.25      3.04 o
  -1  12   5       24.83       18.29      2.69 o
   0  12   5       96.08       91.24      9.35 o
   1  12   5       88.10       81.74      7.86 o
   2  12   5       23.63       22.06      2.59 o
   3  12   5        7.88        7.70      1.71 o
   4  12   5       75.52       79.16     10.94 o
   5  12   5       90.81       93.27      9.01 o
   6  12   5       42.77       49.96      3.79 o
   7  12   5       43.86       45.42      6.89 o
   8  12   5       15.46       16.19      2.83 o
  -1  13   5       43.99       31.54      4.26 o
   0  13   5       27.90       26.85      2.98 o
   1  13   5       10.33       10.17      4.81 o
   2  13   5       15.66       19.55      3.87 o
   3  13   5       43.95       35.21      4.75 o
   4  13   5       57.28       42.24      5.58 o
   6  13   5       25.17       25.44      4.56 o
  -2 -10   6       25.61       31.92      4.16 o
  -1 -10   6       69.24       54.30      5.77 o
   0 -10   6       16.40       13.82      3.38 o
   1 -10   6        4.89        3.16      2.01 o
   2 -10   6       12.10        8.29      3.53 o
  -4  -9   6       17.21       17.75      3.08 o
  -3  -9   6       40.32       38.27      5.47 o
  -2  -9   6       81.86       93.12      8.66 o
  -1  -9   6       30.10       29.73      3.91 o
   0  -9   6        1.99       -0.87      1.74 o
   1  -9   6       16.97       12.05      2.85 o
   2  -9   6       57.16       60.68      5.72 o
   3  -9   6       78.21       67.57      8.95 o
   4  -9   6       28.96       29.38      3.82 o
   5  -9   6       13.28       12.01      3.32 o
  -5  -8   6       29.76       20.01      4.03 o
  -4  -8   6       71.33       75.41      9.59 o
  -3  -8   6       83.14       82.51     10.33 o
  -2  -8   6       41.94       37.18      3.58 o
  -1  -8   6        2.28        2.95      2.12 o
   0  -8   6       22.46       20.96      3.23 o
   1  -8   6       97.14      104.24     11.32 o
   2  -8   6      104.35      104.55      9.23 o
   3  -8   6       15.77       15.99      2.27 o
   4  -8   6       20.13       13.96      3.10 o
   5  -8   6        8.38        6.93      2.54 o
   6  -8   6       32.04       27.44      4.81 o
   7  -8   6       58.88       46.14      4.31 o
  -6  -7   6       21.88       23.49      4.17 o
  -5  -7   6       68.82       62.94      8.55 o
  -4  -7   6       79.07       88.34      6.24 o
  -3  -7   6       25.22       26.37      6.07 o
  -2  -7   6        1.21        2.48      1.00 o
  -1  -7   6       59.44       65.58      4.44 o
   0  -7   6      147.10      170.72      9.66 o
   1  -7   6      186.28      190.52     20.02 o
   2  -7   6       18.99       16.67      2.46 o
   3  -7   6        1.10        2.46      1.48 o
   4  -7   6        5.83        3.99      1.58 o
   5  -7   6       67.51       66.80      8.42 o
   6  -7   6       50.13       47.32      6.65 o
   7  -7   6       13.13       13.09      3.34 o
   8  -7   6        4.66        3.90      2.09 o
  -7  -6   6       24.70       27.60      4.16 o
  -6  -6   6       79.15       81.43      9.46 o
  -5  -6   6       84.94       84.66     10.51 o
  -4  -6   6        8.71        7.01      1.67 o
  -3  -6   6        1.33        2.00      0.98 o
  -2  -6   6      150.31      163.82      9.04 o
  -1  -6   6      144.49      153.58     10.93 o
   0  -6   6      250.00      295.64     16.96 o
   1  -6   6      115.34      116.31      9.47 o
   2  -6   6        3.34        4.80      1.26 o
   3  -6   6       18.19       14.09      2.15 o
   4  -6   6      296.02      314.46     34.54 o
   5  -6   6      105.84      107.40      9.31 o
   6  -6   6        0.49        1.48      1.35 o
   7  -6   6        9.87       10.45      2.45 o
   8  -6   6        6.85        4.80      2.17 o
   9  -6   6       12.61       12.19      2.77 o
  -8  -5   6       22.43       24.05      4.15 o
  -7  -5   6       95.16       83.24     11.20 o
  -6  -5   6       95.81       91.72     12.51 o
  -5  -5   6        9.16        8.83      1.94 o
  -4  -5   6        4.52        5.19      1.62 o
  -3  -5   6      269.52      288.65     18.50 o
  -2  -5   6      248.10      262.48     18.30 o
  -1  -5   6      230.61      244.07     17.43 o
   0  -5   6       72.82       70.56      7.44 o
   1  -5   6       20.78       23.09      1.52 o
   2  -5   6       93.25       95.52      5.62 o
   3  -5   6      500.09      556.16     26.31 o
   4  -5   6      361.65      403.88     25.14 o
   5  -5   6       43.69       43.60      4.02 o
   6  -5   6       19.98       21.80      1.72 o
   7  -5   6       31.89       25.74      2.52 o
   8  -5   6       88.70       90.91      6.27 o
   9  -5   6       43.75       32.58      5.34 o
  10  -5   6        8.18        8.04      2.53 o
  -8  -4   6       62.77       58.38      6.97 o
  -7  -4   6       28.98       22.94      3.55 o
  -6  -4   6       10.73       17.97      2.95 o
  -5  -4   6       12.90       11.99      2.12 o
  -4  -4   6      149.29      155.02     11.90 o
  -3  -4   6      315.58      328.03     19.29 o
  -2  -4   6      442.84      465.45     24.66 o
  -1  -4   6        0.56        1.46      0.65 o
   0  -4   6        0.55        0.89      0.53 o
   1  -4   6      372.10      389.21     16.14 o
   2  -4   6      379.02      409.47     16.25 o
   3  -4   6      176.02      182.90     12.57 o
   4  -4   6       99.62      107.85      6.84 o
   5  -4   6       33.62       33.49      2.47 o
   6  -4   6       29.47       27.94      2.17 o
   7  -4   6      278.25      295.66     26.75 o
   8  -4   6      115.41      129.57      6.49 o
   9  -4   6        7.38        7.73      1.51 o
  10  -4   6        3.20        5.01      1.28 o
  -9  -3   6       51.56       48.01      6.31 o
  -8  -3   6        1.71        3.31      1.93 o
  -7  -3   6        1.08        0.78      1.56 o
  -6  -3   6       28.74       31.14      4.05 o
  -5  -3   6       92.88       89.44      8.96 o
  -4  -3   6      147.13      161.11      8.08 o
  -3  -3   6      386.98      407.60     23.51 o
  -2  -3   6        0.78        1.17      0.70 o
  -1  -3   6        1.98        0.88      0.57 o
   0  -3   6      587.89      584.51     16.59 o
   1  -3   6      722.63      741.88     27.26 o
   2  -3   6      174.40      177.52      8.53 o
   3  -3   6        9.76       11.91      1.15 o
   4  -3   6        9.02        9.27      1.22 o
   5  -3   6       28.69       26.07      2.15 o
   6  -3   6      326.72      337.72     28.20 o
   7  -3   6      110.79      117.94      6.50 o
   8  -3   6        5.53        4.76      0.93 o
   9  -3   6        4.51        6.50      1.26 o
  10  -3   6       23.54       21.46      7.44 o
  11  -3   6       27.54       20.36      2.83 o
  -9  -2   6        8.50        3.21      2.34 o
  -8  -2   6        4.03       10.35      3.21 o
  -7  -2   6       13.81       10.08      1.74 o
  -6  -2   6      174.93      181.17     20.14 o
  -5  -2   6      249.67      245.23     23.45 o
  -4  -2   6      120.00      126.46      6.83 o
  -3  -2   6        0.53        2.17      0.65 o
  -2  -2   6       85.17       90.92      3.92 o
  -1  -2   6      557.55      566.40     22.43 o
   0  -2   6      788.23      782.37     20.43 o
   1  -2   6      815.99      824.50     21.04 o
   2  -2   6       71.53       75.18      2.59 o
   3  -2   6       51.86       50.21      1.69 o
   4  -2   6      294.37      281.99     14.88 o
   5  -2   6      670.80      681.50     33.28 o
   6  -2   6      155.18      171.82     16.20 o
   7  -2   6        9.68        7.97      0.99 o
   8  -2   6        4.48        5.19      0.93 o
   9  -2   6       66.17       65.71      6.03 o
  10  -2   6       90.22       89.12      7.65 o
  11  -2   6       15.61       13.60      3.05 o
  -9  -1   6       17.49       10.39      3.57 o
  -8  -1   6        5.91        1.05      1.55 o
  -7  -1   6      114.96      108.99     12.72 o
  -6  -1   6      322.54      326.24     37.16 o
  -5  -1   6       87.22       86.10      7.89 o
  -4  -1   6        0.44        0.73      0.50 o
  -3  -1   6      201.19      198.64      7.61 o
  -2  -1   6      751.71      759.81     22.94 o
  -1  -1   6      591.03      579.78     15.68 o
   0  -1   6      630.09      606.34     15.58 o
   1  -1   6       45.71       44.21      1.30 o
   2  -1   6      157.09      156.81      3.89 o
   3  -1   6      868.66      867.84     21.05 o
   4  -1   6     1318.10     1324.03     39.57 o
   5  -1   6      418.83      424.83     10.42 o
   6  -1   6      119.80      124.23      3.93 o
   7  -1   6       40.04       44.12      1.88 o
   8  -1   6      130.77      139.66      8.29 o
   9  -1   6      258.21      277.56     23.86 o
  10  -1   6       53.62       48.55      4.59 o
  11  -1   6        3.47        4.63      1.72 o
  12  -1   6        5.40        3.78      2.10 o
  -9   0   6        5.55        4.27      1.69 o
  -8   0   6       59.18       48.30      6.99 o
  -7   0   6       85.22       91.86      6.45 o
  -6   0   6       23.38       28.22      3.78 o
  -5   0   6        2.05        2.58      0.59 o
  -4   0   6       74.53       71.09      5.48 o
  -3   0   6      537.85      548.29     17.62 o
  -2   0   6      630.56      630.03     15.31 o
  -1   0   6      392.56      390.15      8.83 o
   0   0   6       10.34        7.50      0.45 o
   1   0   6       37.79       40.20      1.75 o
   2   0   6      651.97      646.02     14.93 o
   3   0   6     1220.76     1197.62     25.93 o
   4   0   6      182.78      184.67      3.90 o
   5   0   6       26.03       28.87      1.00 o
   6   0   6      190.42      190.19      5.36 o
   7   0   6      250.75      256.64     10.39 o
   8   0   6      236.50      252.00     11.08 o
   9   0   6      108.92      124.08      5.86 o
  10   0   6       20.65       18.08      3.07 o
  11   0   6        0.23        1.59      1.86 o
  12   0   6       42.21       34.38      3.83 o
  -9   1   6       52.63       39.65      3.51 o
  -8   1   6       31.65       34.07      3.41 o
  -7   1   6        1.10        1.47      1.04 o
  -6   1   6        3.29        3.01      0.87 o
  -5   1   6       47.20       55.90      3.28 o
  -4   1   6      360.22      410.45     14.46 o
  -3   1   6      343.67      349.87     13.71 o
  -2   1   6      162.49      156.57      5.94 o
  -1   1   6       13.04       15.36      0.94 o
   0   1   6      226.35      225.91      5.11 o
   1   1   6      584.70      589.94     10.87 o
   2   1   6     1505.24     1473.37     30.02 o
   3   1   6      248.22      232.98      4.80 o
   4   1   6       52.65       49.81      1.51 o
   5   1   6       85.43       85.89      2.32 o
   6   1   6      477.67      489.21     12.44 o
   7   1   6      261.90      264.31     10.53 o
   8   1   6       44.01       45.33      2.36 o
   9   1   6       36.60       34.51      1.83 o
  10   1   6        6.63        4.96      0.99 o
  11   1   6       54.89       49.96      6.62 o
  12   1   6       50.61       41.26      3.92 o
  -9   2   6       27.37       22.82      4.43 o
  -8   2   6       10.06       10.15      2.55 o
  -7   2   6       10.58       11.29      1.68 o
  -6   2   6       54.40       49.14      3.70 o
  -5   2   6      384.51      437.26     12.65 o
  -4   2   6      294.24      313.93     12.43 o
  -3   2   6       64.43       65.56      2.14 o
  -2   2   6        4.87        5.60      0.50 o
  -1   2   6      509.03      486.87     10.75 o
   0   2   6     1236.47     1207.50     29.31 o
   1   2   6     1396.19     1371.92     26.57 o
   2   2   6      640.66      616.87     12.42 o
   3   2   6      228.70      219.62      4.55 o
   4   2   6      277.73      284.15      6.57 o
   5   2   6      483.46      489.48     11.13 o
   6   2   6      870.53      877.98     21.82 o
   7   2   6      136.16      143.42      5.19 o
   8   2   6        3.39        4.55      0.63 o
   9   2   6       54.85       57.82      2.93 o
  10   2   6      226.16      240.34     19.36 o
  11   2   6       55.63       47.85      5.11 o
  12   2   6        7.64        3.91      2.04 o
  -9   3   6        3.24        3.73      2.51 o
  -8   3   6        9.40       10.52      4.94 o
  -7   3   6       50.78       56.39      3.64 o
  -6   3   6      197.90      231.37      9.84 o
  -5   3   6      138.87      150.71      7.80 o
  -4   3   6      114.68      121.24      4.15 o
  -3   3   6        3.89        3.44      0.68 o
  -2   3   6      160.54      152.95      4.56 o
  -1   3   6     1356.26     1390.42     39.32 o
   0   3   6      910.13      856.26     30.10 o
   1   3   6       19.93       19.42      0.73 o
   2   3   6      266.74      254.39      5.16 o
   3   3   6     1055.25     1053.36     21.33 o
   4   3   6      490.84      474.99     10.25 o
   5   3   6     1149.17     1131.08     27.26 o
   6   3   6      453.22      454.02     12.05 o
   7   3   6       21.96       27.12      1.22 o
   8   3   6      100.22      111.56      5.04 o
   9   3   6      402.73      438.43     22.60 o
  10   3   6      108.34      111.29     10.09 o
  11   3   6       16.91       14.79      2.13 o
  12   3   6       14.87       10.70      2.96 o
  -8   4   6       27.01       25.14      5.41 o
  -7   4   6       80.87       84.73      6.38 o
  -6   4   6       12.40       11.94      1.29 o
  -5   4   6       24.45       25.97      1.63 o
  -4   4   6       18.87       20.20      1.26 o
  -3   4   6      126.88      125.35      5.24 o
  -2   4   6      609.97      630.63     19.19 o
  -1   4   6      506.03      492.27     15.64 o
   0   4   6       25.47       27.08      0.88 o
   1   4   6        1.28        2.09      0.39 o
   2   4   6      339.74      329.79      7.87 o
   3   4   6      495.28      488.63     10.74 o
   4   4   6      797.56      763.05     16.59 o
   5   4   6       77.24       76.19      2.21 o
   6   4   6       43.86       48.14      1.51 o
   7   4   6      264.36      259.86      7.81 o
   8   4   6      320.41      329.09     13.81 o
   9   4   6       95.09       91.96      5.25 o
  10   4   6       36.26       40.86      2.85 o
  11   4   6       17.88       16.84      2.35 o
  12   4   6       12.26       10.56      2.17 o
  -8   5   6       39.81       35.45      5.05 o
  -7   5   6       18.22       19.15      2.68 o
  -6   5   6        1.68        2.40      0.79 o
  -5   5   6        1.43        1.99      0.63 o
  -4   5   6      207.54      219.16     11.80 o
  -3   5   6      374.59      396.43     15.68 o
  -2   5   6       96.76       95.13      3.40 o
  -1   5   6      156.99      163.41      5.01 o
   0   5   6      144.66      142.19      3.77 o
   1   5   6      193.76      198.46      5.23 o
   2   5   6      644.42      650.60     13.79 o
   3   5   6     1008.19      979.04     25.35 o
   4   5   6        1.22        1.75      0.22 o
   5   5   6       23.60       25.34      1.00 o
   6   5   6      374.55      371.77     12.83 o
   7   5   6      299.32      300.45     10.89 o
   8   5   6      118.41      114.81      4.19 o
   9   5   6       38.01       38.22      2.19 o
  10   5   6       18.66       19.58      1.72 o
  11   5   6       39.72       36.24      2.85 o
  12   5   6       80.25       68.88      5.39 o
  -7   6   6        9.98        8.26      1.89 o
  -6   6   6        3.32        2.75      1.14 o
  -5   6   6      137.68      148.93      7.24 o
  -4   6   6      268.25      294.98     14.15 o
  -3   6   6       39.05       38.02      2.18 o
  -2   6   6       48.99       51.82      2.98 o
  -1   6   6      110.97      104.08      4.16 o
   0   6   6      393.66      405.89     10.50 o
   1   6   6      798.24      800.23     20.52 o
   2   6   6      803.00      802.18     22.33 o
   3   6   6       52.39       53.43      2.48 o
   4   6   6      230.52      229.89      6.76 o
   5   6   6      498.89      499.68     15.46 o
   6   6   6      287.94      299.31      9.59 o
   7   6   6      238.42      244.25     10.68 o
   8   6   6       78.05       83.70      4.07 o
   9   6   6       27.71       26.51      1.69 o
  10   6   6       82.23       85.60      3.68 o
  11   6   6      162.71      155.18     11.87 o
  12   6   6       17.83       12.68      2.20 o
  -7   7   6       11.31        8.33      4.00 o
  -6   7   6       61.44       60.59      6.47 o
  -5   7   6       81.38       79.22      7.72 o
  -4   7   6       38.64       35.41      3.47 o
  -3   7   6       38.01       40.06      2.65 o
  -2   7   6       12.22       11.62      1.02 o
  -1   7   6      231.74      243.99      9.98 o
   0   7   6      448.86      468.55     15.12 o
   1   7   6      213.69      211.41      7.32 o
   2   7   6       16.81       18.24      1.40 o
   3   7   6      239.84      249.68      7.47 o
   4   7   6      488.34      496.15     14.09 o
   5   7   6      341.15      362.68     10.80 o
   6   7   6      230.32      239.06      8.27 o
   7   7   6       63.62       69.16      3.46 o
   8   7   6       91.33       98.71      5.27 o
   9   7   6      115.12      121.22      7.78 o
  10   7   6      146.33      169.54     16.70 o
  11   7   6       32.51       29.98      3.57 o
  12   7   6        5.60        5.27      1.83 o
  -6   8   6       18.87       16.32      2.48 o
  -5   8   6        9.82        9.63      2.64 o
  -4   8   6       19.23       23.48      3.00 o
  -3   8   6       15.85       14.79      1.43 o
  -2   8   6      201.94      224.52     12.68 o
  -1   8   6      213.48      218.31     12.75 o
   0   8   6       56.59       62.42      2.68 o
   1   8   6       12.59       14.16      1.32 o
   2   8   6       94.41      105.59      3.62 o
   3   8   6      187.94      189.40      7.19 o
   4   8   6      258.15      270.35      9.41 o
   5   8   6      194.09      206.44      7.50 o
   6   8   6       10.42       11.27      0.89 o
   7   8   6       97.15       97.66      4.79 o
   8   8   6      186.51      208.12      9.04 o
   9   8   6      121.67      130.04      8.85 o
  10   8   6       12.26       12.92      1.61 o
  11   8   6       12.23        9.78      2.11 o
  -6   9   6        4.57        7.50      3.13 o
  -5   9   6        4.10        4.65      1.68 o
  -4   9   6       12.41       11.65      1.90 o
  -3   9   6      136.79      137.83     11.54 o
  -2   9   6      119.82      129.29      8.91 o
  -1   9   6       39.44       37.07      3.06 o
   0   9   6       37.84       38.83      2.45 o
   1   9   6      149.25      153.00      8.64 o
   2   9   6      211.58      226.44      8.64 o
   3   9   6      147.52      153.88      6.43 o
   4   9   6      143.22      150.39      7.07 o
   5   9   6       26.14       26.97      1.62 o
   6   9   6       75.23       78.55      4.13 o
   7   9   6      161.51      163.74     11.59 o
   8   9   6      166.53      169.00     12.19 o
   9   9   6       10.28       10.06      1.25 o
  10   9   6        8.59        9.89      2.59 o
  11   9   6       45.73       37.35      5.24 o
  -5  10   6       13.38       10.90      2.76 o
  -4  10   6       51.66       57.88      9.87 o
  -3  10   6       37.42       32.01      3.50 o
  -2  10   6       21.14       19.37      4.22 o
  -1  10   6       15.48       12.97      1.57 o
   0  10   6       75.65       82.43      3.85 o
   1  10   6      242.59      251.57     18.44 o
   2  10   6      141.74      158.97     10.25 o
   3  10   6       82.19       90.23      5.53 o
   4  10   6       47.33       45.60      4.37 o
   5  10   6      132.18      139.58      8.63 o
   6  10   6      137.72      148.76      9.45 o
   7  10   6      124.92      130.80     13.91 o
   8  10   6       20.67       21.77      2.51 o
   9  10   6       20.26       19.70      4.11 o
  10  10   6       54.71       49.52      8.60 o
  -4  11   6       12.18        9.64      2.43 o
  -3  11   6        7.71        8.37      2.71 o
  -2  11   6       11.18        8.19      1.76 o
  -1  11   6       26.41       23.79      3.66 o
   0  11   6       83.55       72.41      6.69 o
   1  11   6       63.97       68.71     10.13 o
   2  11   6       44.33       46.15      3.62 o
   3  11   6       13.69       15.16      1.78 o
   4  11   6      110.78      107.25      8.01 o
   5  11   6      157.58      169.00     10.41 o
   6  11   6       68.01       71.20      7.33 o
   7  11   6       11.56       16.47      3.30 o
   8  11   6       39.25       38.89      7.44 o
   9  11   6       59.34       68.40      7.97 o
  -2  12   6       32.29       35.38      5.37 o
  -1  12   6       44.37       41.18      5.52 o
   0  12   6       21.78       16.78      3.77 o
   1  12   6       27.22       29.88      3.87 o
   2  12   6        6.04        5.07      2.53 o
   3  12   6       55.88       46.80      6.43 o
   4  12   6      102.89       97.51     21.33 o
   5  12   6       37.52       39.95      4.22 o
   6  12   6        9.67        9.79      3.02 o
   7  12   6       36.48       25.64      4.85 o
   8  12   6       50.45       44.28      6.42 o
   0  13   6       15.42       11.87      2.79 o
   1  13   6       10.88        5.87      2.94 o
   2  13   6       56.55       38.21      6.49 o
   6  13   6       28.65       23.97      3.24 o
  -2  -9   7       14.36        8.30      2.38 o
  -1  -9   7        0.11        0.80      1.70 o
   0  -9   7       17.84       14.08      3.81 o
   1  -9   7       72.90       54.61      6.03 o
   2  -9   7       36.38       27.72      4.00 o
   3  -9   7       19.33       15.34      3.35 o
  -4  -8   7       59.77       47.30      3.69 o
  -3  -8   7       11.14        8.29      2.67 o
  -2  -8   7        0.15        0.88      1.75 o
  -1  -8   7       14.07       14.28      3.22 o
   0  -8   7       81.32       78.13     10.35 o
   1  -8   7       67.01       68.47      7.02 o
   2  -8   7       13.32       17.02      3.28 o
   3  -8   7       10.70       10.28      2.77 o
   4  -8   7       10.07        9.96      2.63 o
   5  -8   7       46.48       42.94      4.99 o
   6  -8   7       33.99       23.03      3.69 o
  -5  -7   7       59.33       44.59      5.67 o
  -4  -7   7        1.87        1.71      2.50 o
  -3  -7   7        8.80        9.09      1.83 o
  -2  -7   7       55.41       59.02      2.99 o
  -1  -7   7       81.38       89.47      6.76 o
   0  -7   7      134.90      144.66     17.21 o
   1  -7   7       22.00       20.33      2.82 o
   2  -7   7        0.42       -0.46      1.25 o
   3  -7   7       14.96       13.80      3.15 o
   4  -7   7      110.29       98.91     13.63 o
   5  -7   7       51.05       51.63      4.92 o
   6  -7   7       22.98       19.19      3.01 o
   7  -7   7        4.87        2.64      2.32 o
  -6  -6   7       58.83       61.04      6.32 o
  -5  -6   7        0.40       -0.88      2.32 o
  -4  -6   7        6.93        4.23      1.91 o
  -3  -6   7      105.19      108.71     14.44 o
  -2  -6   7      146.96      155.81     11.32 o
  -1  -6   7      188.97      200.25     14.87 o
   0  -6   7       39.84       42.36      3.91 o
   1  -6   7       14.59       18.41      2.42 o
   2  -6   7       44.52       41.29      5.68 o
   3  -6   7      198.04      216.80     25.85 o
   4  -6   7       75.43       73.76      5.97 o
   5  -6   7       15.65       14.85      2.47 o
   6  -6   7        7.03        3.20      1.81 o
   7  -6   7       19.07       13.53      3.10 o
   8  -6   7       45.72       39.33      5.38 o
  -7  -5   7       18.02       14.92      3.43 o
  -6  -5   7        1.83        3.98      2.18 o
  -5  -5   7        2.64        3.11      1.53 o
  -4  -5   7       60.68       59.81      8.77 o
  -3  -5   7      161.27      176.16     10.02 o
  -2  -5   7      150.86      165.41     10.78 o
  -1  -5   7        3.88        5.62      0.80 o
   0  -5   7       22.66       22.72      2.09 o
   1  -5   7       84.88       96.10      8.36 o
   2  -5   7      340.09      373.75     29.81 o
   3  -5   7      197.46      206.83     19.43 o
   4  -5   7       13.12       15.96      2.33 o
   5  -5   7        4.68        4.78      1.25 o
   6  -5   7       57.71       50.87      7.96 o
   7  -5   7       58.16       49.45      5.91 o
   8  -5   7       20.65       19.61      3.04 o
   9  -5   7       16.57       16.73      2.27 o
  -7  -4   7        1.18        0.28      2.59 o
  -6  -4   7        5.71        3.10      1.85 o
  -5  -4   7       77.34       76.51      8.92 o
  -4  -4   7      158.58      163.63      8.04 o
  -3  -4   7      111.01      110.55      7.55 o
  -2  -4   7        0.31        0.32      0.93 o
  -1  -4   7       20.90       24.13      1.35 o
   0  -4   7       72.25       70.14      2.84 o
   1  -4   7      306.81      327.50     15.67 o
   2  -4   7      244.22      261.37     13.16 o
   3  -4   7       22.49       24.64      1.68 o
   4  -4   7       10.48        9.19      1.21 o
   5  -4   7      134.70      132.64     12.05 o
   6  -4   7      205.10      218.44     17.86 o
   7  -4   7       35.98       34.69      2.59 o
   8  -4   7        8.58        7.78      1.77 o
   9  -4   7        1.86        2.03      1.12 o
  10  -4   7       13.88        7.47      1.80 o
  -8  -3   7        3.04        2.45      2.40 o
  -7  -3   7        7.57        9.97      2.17 o
  -6  -3   7      121.01      115.70     13.87 o
  -5  -3   7      178.28      191.65     23.61 o
  -4  -3   7      126.70      134.54      8.06 o
  -3  -3   7        5.34        5.32      0.98 o
  -2  -3   7       57.63       58.32      3.65 o
  -1  -3   7      282.94      297.36      9.99 o
   0  -3   7      554.85      576.31     23.40 o
   1  -3   7      136.17      140.83      5.91 o
   2  -3   7       24.58       26.76      1.48 o
   3  -3   7       87.84       93.40      3.89 o
   4  -3   7       92.48       93.03      5.99 o
   5  -3   7      332.27      359.08     24.69 o
   6  -3   7      230.13      263.39     24.23 o
   7  -3   7       18.20       12.53      1.42 o
   8  -3   7        2.51        1.51      0.69 o
   9  -3   7      110.38      117.27      6.60 o
  10  -3   7       56.15       46.55      3.50 o
  11  -3   7        6.59        5.41      3.12 o
  -8  -2   7        8.94        8.57      2.72 o
  -7  -2   7       95.67       90.55      8.14 o
  -6  -2   7       78.39       73.16      7.35 o
  -5  -2   7       81.64       80.95     10.32 o
  -4  -2   7       12.88       16.31      1.39 o
  -3  -2   7       23.60       22.73      1.78 o
  -2  -2   7      326.73      331.57     13.49 o
  -1  -2   7     1012.81     1071.20     37.01 o
   0  -2   7      185.86      198.13      6.59 o
   1  -2   7       12.08       12.27      0.82 o
   2  -2   7      320.10      330.25      9.80 o
   3  -2   7      221.23      230.18      6.53 o
   4  -2   7      291.07      306.59      8.89 o
   5  -2   7      221.90      224.70      8.58 o
   6  -2   7       42.00       43.52      1.93 o
   7  -2   7        6.37        7.04      0.92 o
   8  -2   7      180.35      202.36     10.54 o
   9  -2   7      133.19      135.13      9.08 o
  10  -2   7       23.74       20.44      1.80 o
  11  -2   7        6.81        2.76      1.82 o
  -8  -1   7       60.21       49.43      3.82 o
  -7  -1   7       29.22       26.78      4.28 o
  -6  -1   7       14.72       17.88      2.53 o
  -5  -1   7        0.42        1.79      0.97 o
  -4  -1   7       26.95       22.91      3.64 o
  -3  -1   7      187.00      190.35      8.47 o
  -2  -1   7      363.69      378.88     12.18 o
  -1  -1   7      140.97      137.39      4.66 o
   0  -1   7       13.76       14.48      0.77 o
   1  -1   7      102.98      103.23      3.36 o
   2  -1   7      415.52      410.28     10.70 o
   3  -1   7      905.07      928.47     23.39 o
   4  -1   7      105.02      109.34      3.53 o
   5  -1   7        6.63        6.70      0.60 o
   6  -1   7       73.71       77.33      2.95 o
   7  -1   7      193.73      208.84      7.68 o
   8  -1   7       81.72       81.70      4.54 o
   9  -1   7       37.95       37.63      3.45 o
  10  -1   7        8.07        6.78      1.34 o
  11  -1   7        2.62        1.53      1.28 o
  -8   0   7       35.41       35.71      3.66 o
  -7   0   7       21.66       20.96      2.28 o
  -6   0   7        3.88        2.18      1.33 o
  -5   0   7       61.49       63.36      3.91 o
  -4   0   7      416.68      436.71     23.20 o
  -3   0   7      146.35      148.87      5.36 o
  -2   0   7       37.29       36.86      1.56 o
  -1   0   7       81.12       81.03      2.44 o
   0   0   7       54.37       56.46      1.75 o
   1   0   7      145.83      142.17      4.75 o
   2   0   7     1218.12     1245.42     32.16 o
   3   0   7      189.19      189.70      5.04 o
   4   0   7       10.32       13.09      0.82 o
   5   0   7      249.35      253.65      8.07 o
   6   0   7      409.40      433.15     13.24 o
   7   0   7      157.21      165.86      6.31 o
   8   0   7       56.61       62.85      2.81 o
   9   0   7        7.70        7.41      0.76 o
  10   0   7        8.75        8.84      1.08 o
  11   0   7       78.19       60.38      9.89 o
  12   0   7       26.86       19.73      3.63 o
  -8   1   7       24.08       19.54      2.39 o
  -7   1   7        1.31        1.51      1.04 o
  -6   1   7       55.57       52.61      4.49 o
  -5   1   7      343.78      356.92     22.97 o
  -4   1   7      236.19      236.51     11.97 o
  -3   1   7       95.93       99.81      4.23 o
  -2   1   7       64.74       66.21      2.09 o
  -1   1   7      315.43      318.35      7.49 o
   0   1   7      582.67      589.46     12.66 o
   1   1   7      877.38      849.44     21.80 o
   2   1   7       97.64       95.79      2.81 o
   3   1   7      100.26       98.58      2.59 o
   4   1   7      361.59      362.83      8.70 o
   5   1   7      484.80      505.52     13.61 o
   6   1   7      399.00      414.38     10.08 o
   7   1   7      162.41      171.07      5.24 o
   8   1   7       42.98       44.33      2.62 o
   9   1   7       46.52       48.28      2.48 o
  10   1   7      186.48      198.28     11.85 o
  11   1   7       73.49       68.36      7.93 o
  12   1   7        5.63        8.54      2.69 o
  -8   2   7        2.17        3.67      1.53 o
  -7   2   7       57.73       56.64      6.11 o
  -6   2   7       87.61       89.95      6.38 o
  -5   2   7       66.53       74.44      5.05 o
  -4   2   7       98.24      105.85      5.36 o
  -3   2   7        4.24        4.68      0.69 o
  -2   2   7      171.74      169.84      6.41 o
  -1   2   7      865.64      885.14     21.26 o
   0   2   7      851.56      823.34     20.20 o
   1   2   7       67.29       68.76      2.04 o
   2   2   7      203.73      199.23      4.48 o
   3   2   7      395.42      399.68      7.86 o
   4   2   7      461.38      456.91     11.08 o
   5   2   7      390.62      384.46      9.48 o
   6   2   7       58.68       59.25      2.13 o
   7   2   7       75.54       74.88      2.90 o
   8   2   7      155.67      165.14      7.11 o
   9   2   7      221.43      236.43      8.98 o
  10   2   7       81.36       79.75      5.21 o
  11   2   7       25.60       24.19      2.82 o
  12   2   7        1.79        2.07      2.36 o
  -8   3   7       30.97       28.39      3.35 o
  -7   3   7       46.94       47.55      4.76 o
  -6   3   7       13.68       14.58      1.50 o
  -5   3   7       16.13       17.52      1.46 o
  -4   3   7        0.24       -0.02      0.51 o
  -3   3   7      112.75      124.03      5.41 o
  -2   3   7      321.08      327.10     10.83 o
  -1   3   7      234.84      220.32     13.30 o
   0   3   7       42.72       41.80      1.65 o
   1   3   7      189.29      177.20      4.46 o
   2   3   7      314.44      314.94      6.27 o
   3   3   7      519.31      520.73     10.62 o
   4   3   7      605.94      579.96     12.76 o
   5   3   7       38.26       35.77      1.43 o
   6   3   7       24.79       26.72      1.29 o
   7   3   7      202.70      212.26      6.66 o
   8   3   7      344.20      369.60     13.56 o
   9   3   7       37.35       38.02      2.23 o
  10   3   7        6.32        6.24      1.71 o
  11   3   7       15.48       15.48      1.93 o
  12   3   7       29.65       30.27      4.24 o
  -8   4   7       33.00       25.62      4.06 o
  -7   4   7       27.28       21.26      6.28 o
  -6   4   7       10.65        9.61      1.20 o
  -5   4   7        4.67        5.32      1.06 o
  -4   4   7      202.68      216.64     11.76 o
  -3   4   7      288.56      310.40     15.68 o
  -2   4   7      136.33      145.37      7.60 o
  -1   4   7       14.87       16.07      1.07 o
   0   4   7       95.57       95.48      3.81 o
   1   4   7      397.51      410.22     11.15 o
   2   4   7      408.58      396.18      8.13 o
   3   4   7      411.06      403.61      8.07 o
   4   4   7      190.48      179.63      4.52 o
   5   4   7      197.81      201.09      5.70 o
   6   4   7      196.47      201.61      6.26 o
   7   4   7      544.40      556.96     17.09 o
   8   4   7      124.69      126.88      5.44 o
   9   4   7        0.69        1.61      0.60 o
  10   4   7       25.68       27.75      2.23 o
  11   4   7      101.77      100.43      6.54 o
  12   4   7       51.10       40.08      4.43 o
  -7   5   7        6.56        6.50      1.80 o
  -6   5   7       15.55       14.07      1.94 o
  -5   5   7      141.08      151.56     10.68 o
  -4   5   7      165.84      177.73     10.97 o
  -3   5   7      169.96      178.04      9.18 o
  -2   5   7       72.45       75.54      3.11 o
  -1   5   7       77.83       81.32      3.06 o
   0   5   7      480.36      498.63     18.26 o
   1   5   7      556.42      563.11     14.26 o
   2   5   7      212.00      201.65      5.03 o
   3   5   7       47.79       45.40      1.64 o
   4   5   7      365.64      362.96      9.11 o
   5   5   7      394.91      398.94     11.38 o
   6   5   7      465.93      469.81     17.79 o
   7   5   7      138.71      135.97      6.81 o
   8   5   7       48.77       49.50      2.63 o
   9   5   7       74.27       73.30      4.63 o
  10   5   7      122.26      130.03      6.33 o
  11   5   7      123.36      112.92     11.15 o
  12   5   7       30.35       25.31      2.74 o
  -7   6   7        6.62        6.92      2.52 o
  -6   6   7       58.33       53.52      5.75 o
  -5   6   7       45.01       43.06      3.36 o
  -4   6   7       24.19       21.77      1.76 o
  -3   6   7       22.79       25.26      1.79 o
  -2   6   7       84.66       82.79      4.03 o
  -1   6   7      266.89      276.67     10.71 o
   0   6   7      319.09      309.07     12.87 o
   1   6   7      359.09      359.50     10.08 o
   2   6   7       30.82       28.27      1.35 o
   3   6   7      116.68      116.16      3.67 o
   4   6   7      485.20      483.55     14.70 o
   5   6   7      442.43      447.10     13.72 o
   6   6   7       12.22       13.04      1.07 o
   7   6   7       46.79       47.71      2.86 o
   8   6   7      178.58      190.94     10.72 o
   9   6   7      116.27      117.25      6.20 o
  10   6   7      133.00      146.07      8.77 o
  11   6   7       37.77       38.95      3.45 o
  12   6   7        1.05        1.72      1.72 o
  -6   7   7       32.76       32.66      4.33 o
  -5   7   7        6.23        6.91      1.70 o
  -4   7   7        0.15        0.41      0.66 o
  -3   7   7       47.34       48.90      3.33 o
  -2   7   7      167.83      180.60      8.17 o
  -1   7   7       64.70       65.74      3.07 o
   0   7   7      135.86      138.65      5.34 o
   1   7   7       59.69       59.48      2.91 o
   2   7   7      133.93      141.86      5.81 o
   3   7   7      392.20      400.83     12.31 o
   4   7   7      374.32      378.03     12.68 o
   5   7   7       25.41       27.71      1.36 o
   6   7   7       39.63       42.02      2.16 o
   7   7   7      148.59      155.91      8.53 o
   8   7   7      147.73      159.36      9.73 o
   9   7   7      169.27      178.03     12.69 o
  10   7   7       13.80       11.98      1.99 o
  11   7   7        0.27       -0.67      1.40 o
  12   7   7       21.46       14.40      2.42 o
  -6   8   7        9.13        8.30      2.95 o
  -5   8   7        7.89        9.97      2.72 o
  -4   8   7       34.04       29.78      2.88 o
  -3   8   7      125.09      129.72      8.15 o
  -2   8   7       87.14       93.78      6.27 o
  -1   8   7       45.96       43.01      3.29 o
   0   8   7        4.92        4.62      0.77 o
   1   8   7      181.90      205.00      8.55 o
   2   8   7      339.30      353.46     14.87 o
   3   8   7      152.26      160.82      6.01 o
   4   8   7       69.00       74.47      3.87 o
   5   8   7      122.86      128.49      4.28 o
   6   8   7      154.34      155.76      7.15 o
   7   8   7      187.92      197.54     11.99 o
   8   8   7      224.31      245.91     17.04 o
   9   8   7        8.67        7.16      4.09 o
  10   8   7        3.38        4.12      1.71 o
  11   8   7       47.55       47.83      7.16 o
  -5   9   7       22.63       16.65      3.46 o
  -4   9   7       48.92       47.26      7.44 o
  -3   9   7       67.77       55.88      8.29 o
  -2   9   7       52.85       54.03      9.39 o
  -1   9   7        6.00        8.32      1.36 o
   0   9   7      150.15      162.37      8.51 o
   1   9   7      237.49      244.70     14.88 o
   2   9   7       66.61       66.84      3.88 o
   3   9   7       47.32       50.52      2.37 o
   4   9   7       74.71       73.96      4.21 o
   5   9   7      143.96      153.46      8.29 o
   6   9   7      238.02      259.50     15.85 o
   7   9   7      181.27      192.68     15.33 o
   8   9   7        1.84        1.63      1.07 o
   9   9   7       25.21       24.33      2.81 o
  10   9   7       85.79       82.19      6.25 o
  11   9   7       67.76       55.45      8.41 o
  -4  10   7       13.58       14.09      3.32 o
  -3  10   7        8.02        6.96      1.75 o
  -2  10   7        8.79        4.98      1.89 o
  -1  10   7      105.76      104.03     12.39 o
   0  10   7      116.39      119.13     13.03 o
   1  10   7       52.45       46.59      4.51 o
   2  10   7       54.86       58.59      6.60 o
   3  10   7       33.34       31.88      3.86 o
   4  10   7      100.75      100.67      9.23 o
   5  10   7      185.91      203.34     16.09 o
   6  10   7      106.84      116.41      7.93 o
   7  10   7        0.23       -0.41      1.33 o
   8  10   7       30.51       28.55      2.58 o
   9  10   7       99.69       99.48     14.59 o
  10  10   7       74.83       64.66     11.26 o
  -3  11   7        4.90        5.98      3.59 o
  -2  11   7       43.49       38.54      6.04 o
  -1  11   7       40.93       41.39      6.55 o
   0  11   7       27.91       31.44      4.89 o
   1  11   7       32.48       24.74      3.61 o
   2  11   7       24.37       20.31      2.11 o
   3  11   7      126.38      125.92     10.63 o
   4  11   7      131.92      133.55     13.18 o
   5  11   7       49.44       46.32      4.81 o
   6  11   7        4.18        3.07      1.70 o
   7  11   7       41.38       40.68      5.70 o
   8  11   7       72.42       78.86      7.65 o
   9  11   7       76.27       72.60     12.27 o
  -1  12   7       16.27       14.70      3.36 o
   0  12   7       11.65       10.12      2.94 o
   1  12   7        8.27        0.00      1.57 o
   2  12   7       92.81       81.53     10.23 o
   3  12   7       89.48       84.67      6.82 o
   4  12   7       26.19       26.76      6.00 o
   5  12   7        6.93        5.45      2.29 o
   6  12   7       57.01       48.67      5.14 o
   7  12   7       73.94       76.85      9.04 o
   8  12   7       56.26       43.05      6.98 o
   1  13   7       46.78       37.38      4.42 o
   2  13   7       36.65       28.08      3.77 o
   6  13   7       66.96       59.89      6.82 o
  -2  -8   8        8.41        7.17      2.53 o
  -1  -8   8       82.35       71.91      5.95 o
   0  -8   8       52.44       48.95      5.26 o
   1  -8   8        7.96        5.66      1.64 o
   2  -8   8       19.38       19.07      2.46 o
   3  -8   8       23.81       18.59      2.85 o
   4  -8   8       27.25       20.71      3.18 o
  -4  -7   8        4.21        5.61      1.80 o
  -3  -7   8       10.92        9.33      2.91 o
  -2  -7   8      100.05      101.67     13.21 o
  -1  -7   8       63.22       50.35      4.18 o
   0  -7   8        2.55        2.72      1.45 o
   1  -7   8       12.44       12.85      2.00 o
   2  -7   8       40.05       35.45      3.78 o
   3  -7   8       74.65       55.63      6.90 o
   4  -7   8       51.57       38.31      5.88 o
   5  -7   8       27.86       22.52      3.70 o
  -5  -6   8        1.90        2.00      2.36 o
  -4  -6   8       31.51       30.30      3.19 o
  -3  -6   8       83.45       80.80      5.98 o
  -2  -6   8       41.31       37.43      2.88 o
  -1  -6   8       15.43       12.99      1.54 o
   0  -6   8        8.86        9.50      3.29 o
   1  -6   8        8.26        6.86      1.35 o
   2  -6   8      134.32      136.50     14.50 o
   3  -6   8       47.51       43.77      5.62 o
   4  -6   8        0.73        0.65      1.16 o
   5  -6   8        7.24        5.62      1.81 o
   6  -6   8       54.66       48.76      5.53 o
   7  -6   8       29.13       27.78      5.38 o
  -6  -5   8        0.65       -1.93      2.49 o
  -5  -5   8       66.31       68.29      5.27 o
  -4  -5   8      102.37      102.86     10.47 o
  -3  -5   8       23.41       25.05      7.51 o
  -2  -5   8       23.38       21.48      2.00 o
  -1  -5   8       49.68       50.81      3.27 o
   0  -5   8       27.79       29.46      2.28 o
   1  -5   8      232.46      251.18     17.94 o
   2  -5   8      105.45      101.76      8.25 o
   3  -5   8        2.02        1.29      0.95 o
   5  -5   8       76.13       79.70      6.78 o
   6  -5   8       48.73       43.01      5.82 o
   7  -5   8       23.31       19.56      3.53 o
   8  -5   8        8.18        7.16      3.03 o
   9  -5   8        1.07        0.73      2.52 o
  -6  -4   8       55.91       46.72      3.81 o
  -5  -4   8       92.76       84.74      7.58 o
  -4  -4   8       59.63       60.47     10.60 o
  -3  -4   8        8.43        8.02      1.16 o
  -2  -4   8       31.51       33.37      2.83 o
  -1  -4   8      132.05      137.99      8.56 o
   0  -4   8      339.40      371.74     23.66 o
   1  -4   8       89.88      101.59      5.08 o
   2  -4   8       69.04       72.67      4.83 o
   3  -4   8       84.64       89.37      5.72 o
   4  -4   8      146.12      150.79     10.06 o
   5  -4   8      154.54      165.04     10.20 o
   6  -4   8       56.06       51.46      4.22 o
   7  -4   8        7.71        6.82      1.09 o
   8  -4   8        7.12        5.46      2.72 o
   9  -4   8       40.91       39.96      4.86 o
  -7  -3   8       38.41       35.52      5.61 o
  -6  -3   8       27.11       23.23      2.47 o
  -5  -3   8       56.00       52.87      5.00 o
  -4  -3   8        6.84        7.57      1.62 o
  -3  -3   8        7.48        7.69      1.08 o
  -2  -3   8      129.81      135.45      5.45 o
  -1  -3   8      322.45      333.68     17.96 o
   0  -3   8       21.17       22.20      1.46 o
   1  -3   8       26.94       28.66      1.93 o
   2  -3   8       92.19       89.10      5.01 o
   3  -3   8      183.26      196.40      8.69 o
   4  -3   8      283.55      307.36     14.31 o
   5  -3   8       97.06       98.95      5.93 o
   6  -3   8       15.54       13.98      1.31 o
   7  -3   8       34.51       31.37      2.30 o
   8  -3   8      105.73      102.00      7.59 o
   9  -3   8       39.29       39.57      7.75 o
  10  -3   8       16.74       13.79      3.23 o
  -7  -2   8       20.56       20.39      4.07 o
  -6  -2   8       15.37       11.97      2.06 o
  -5  -2   8        0.18       -0.17      1.13 o
  -4  -2   8       31.46       34.42      4.41 o
  -3  -2   8      126.91      137.28      7.37 o
  -2  -2   8      210.73      224.87     11.13 o
  -1  -2   8       30.90       30.09      1.80 o
   0  -2   8       24.59       25.54      1.52 o
   1  -2   8       46.72       47.68      2.34 o
   2  -2   8      122.36      123.06      5.69 o
   3  -2   8      195.57      210.29     10.96 o
   4  -2   8       45.56       49.13      2.53 o
   5  -2   8       11.28        9.54      1.27 o
   6  -2   8       28.07       28.01      1.77 o
   7  -2   8      211.54      226.92     14.51 o
   8  -2   8       95.49       97.16      4.77 o
   9  -2   8        6.32        6.84      1.30 o
  10  -2   8        0.82        1.59      1.30 o
  11  -2   8       14.14       11.42      3.09 o
  -7  -1   8       17.49       21.08      4.11 o
  -6  -1   8        0.10        0.62      1.24 o
  -5  -1   8       63.61       61.05      4.07 o
  -4  -1   8      165.31      173.27     12.23 o
  -3  -1   8      190.31      217.38      8.57 o
  -2  -1   8       64.34       66.58      3.08 o
  -1  -1   8       61.04       63.34      2.70 o
   0  -1   8      203.70      211.70      8.39 o
   1  -1   8      430.14      450.07     16.93 o
   2  -1   8      278.72      280.92     10.96 o
   3  -1   8       49.57       51.62      2.00 o
   4  -1   8       87.95       93.20      3.69 o
   5  -1   8       43.38       46.43      2.76 o
   6  -1   8      210.73      225.83      8.68 o
   7  -1   8      189.37      204.89      8.21 o
   8  -1   8       21.40       21.42      1.67 o
   9  -1   8        0.16       -0.24      2.12 o
  10  -1   8       42.57       36.50      3.61 o
  11  -1   8       57.32       44.71      7.38 o
  -7   0   8        2.72        2.99      1.66 o
  -6   0   8       65.24       55.80      4.42 o
  -5   0   8      105.35      110.37     15.31 o
  -4   0   8      141.71      152.45      9.88 o
  -3   0   8       65.42       69.50      4.08 o
  -2   0   8       31.03       28.23      1.46 o
  -1   0   8      168.54      172.40      9.64 o
   0   0   8      535.61      559.75     20.14 o
   1   0   8      535.07      538.59     18.89 o
   2   0   8       98.04      100.65      3.69 o
   3   0   8      199.56      199.05      5.85 o
   4   0   8      364.14      380.14      9.93 o
   5   0   8      512.06      523.24     19.04 o
   6   0   8      131.12      140.06      5.85 o
   7   0   8       44.13       47.29      2.35 o
   8   0   8       34.33       32.34      1.94 o
   9   0   8       52.60       53.26      3.75 o
  10   0   8      103.28      115.16      9.27 o
  11   0   8       67.12       64.63      8.07 o
  -7   1   8       33.69       30.49      5.46 o
  -6   1   8       57.22       51.26      5.68 o
  -5   1   8       52.36       47.44      4.25 o
  -4   1   8        7.81        7.45      0.94 o
  -3   1   8       25.72       26.54      1.81 o
  -2   1   8      154.57      158.83      6.62 o
  -1   1   8      116.31      114.29      3.65 o
   0   1   8      249.06      249.29      6.99 o
   1   1   8       77.59       74.69      2.59 o
   2   1   8       21.18       21.03      1.04 o
   3   1   8      243.36      249.85      9.40 o
   4   1   8      964.54     1019.08     26.27 o
   5   1   8      121.74      122.17      4.38 o
   6   1   8        7.66        9.41      0.85 o
   7   1   8      120.94      122.43      5.34 o
   8   1   8      119.62      127.24      6.57 o
   9   1   8      115.59      138.28      8.94 o
  10   1   8       76.79       87.01      5.57 o
  11   1   8        6.69        8.40      2.26 o
  12   1   8        0.06        0.80      2.26 o
  -7   2   8       38.65       31.43      4.13 o
  -6   2   8       40.32       36.84      5.92 o
  -5   2   8        0.21        0.66      0.68 o
  -4   2   8       12.25       14.10      1.22 o
  -3   2   8      243.38      254.76     11.88 o
  -2   2   8      152.30      148.54      6.22 o
  -1   2   8      128.02      132.19      4.44 o
   0   2   8       48.16       53.26      2.07 o
   1   2   8       74.43       76.97      2.55 o
   2   2   8      135.82      139.23      3.53 o
   3   2   8      430.36      444.47     11.22 o
   4   2   8       87.24       89.02      2.50 o
   5   2   8       17.53       17.56      1.20 o
   6   2   8       74.85       72.68      3.00 o
   7   2   8      165.91      176.68      6.41 o
   8   2   8      304.02      330.40     15.91 o
   9   2   8       64.84       68.69      4.56 o
  10   2   8        0.19       -0.20      0.63 o
  11   2   8        2.49        4.52      2.22 o
  12   2   8       47.62       48.72      6.99 o
  -7   3   8       20.20       22.84      3.75 o
  -6   3   8       11.76       12.09      2.30 o
  -5   3   8       23.79       22.64      2.09 o
  -4   3   8      120.82      133.43      7.89 o
  -3   3   8      218.66      237.59      9.77 o
  -2   3   8      267.20      273.45     10.31 o
  -1   3   8       14.43       12.27      1.03 o
   0   3   8      230.86      233.55      9.63 o
   1   3   8      805.39      824.64     23.25 o
   2   3   8      442.48      445.67     10.03 o
   3   3   8       63.96       64.34      1.79 o
   4   3   8      152.09      147.50      4.61 o
   5   3   8      140.32      137.73      4.52 o
   6   3   8      182.53      193.69      6.17 o
   7   3   8      509.25      528.88     23.70 o
   8   3   8       81.57       80.93      3.90 o
   9   3   8        1.51        1.20      0.61 o
  10   3   8       23.56       20.10      1.89 o
  11   3   8       97.52       93.61      8.66 o
  12   3   8       54.65       46.69      7.37 o
  -7   4   8        4.67        2.09      2.05 o
  -6   4   8       34.99       32.41      3.26 o
  -5   4   8       61.19       65.74      3.88 o
  -4   4   8       75.14       79.36      5.25 o
  -3   4   8      146.01      154.15      9.53 o
  -2   4   8        4.33        3.76      0.63 o
  -1   4   8      100.79       99.91      4.53 o
   0   4   8      556.85      548.80     20.97 o
   1   4   8      445.84      438.54     15.83 o
   2   4   8      149.13      142.09      3.90 o
   3   4   8      184.41      177.89      4.26 o
   4   4   8      261.39      264.95      7.41 o
   5   4   8      450.67      453.48     15.52 o
   6   4   8      612.49      625.62     21.60 o
   7   4   8       27.85       28.66      1.55 o
   8   4   8        7.73        8.36      1.05 o
   9   4   8       89.54       96.20      5.56 o
  10   4   8      146.67      150.17     11.75 o
  11   4   8       76.46       77.22     11.32 o
  12   4   8       35.09       29.93      8.58 o
  -6   5   8       43.75       31.98      3.76 o
  -5   5   8       43.85       41.57      3.92 o
  -4   5   8       17.98       18.05      1.60 o
  -3   5   8        0.88        0.03      0.74 o
  -2   5   8      112.30      117.66      6.12 o
  -1   5   8      162.84      149.69      7.87 o
   0   5   8       85.91       90.10      4.47 o
   1   5   8       84.93       83.01      4.69 o
   2   5   8       38.49       38.47      1.69 o
   3   5   8      132.94      134.14      3.98 o
   4   5   8      475.35      487.40     14.88 o
   5   5   8      543.31      553.84     19.70 o
   6   5   8       13.43       12.41      1.17 o
   7   5   8        9.51       12.58      3.16 o
   8   5   8       98.83      102.79      5.88 o
   9   5   8      224.08      235.67     16.84 o
  10   5   8      105.67      115.40      8.94 o
  11   5   8       13.44       14.95      3.88 o
  12   5   8        1.67        2.86      2.01 o
  -6   6   8       34.53       35.85      4.22 o
  -5   6   8        7.80        6.52      1.73 o
  -4   6   8        2.17        1.91      2.16 o
  -3   6   8      120.32      127.74      8.96 o
  -2   6   8      169.69      177.38      7.71 o
  -1   6   8      107.45      106.20      6.25 o
   0   6   8       70.95       69.07      3.95 o
   1   6   8       10.77       10.34      1.01 o
   2   6   8      170.58      162.60      5.94 o
   3   6   8      388.83      400.37     13.36 o
   4   6   8      221.11      222.64      8.68 o
   5   6   8        5.13        6.49      1.08 o
   6   6   8       60.38       58.67      6.08 o
   7   6   8      111.11      110.98      5.51 o
   8   6   8      236.40      248.03     17.17 o
   9   6   8      184.63      187.48     14.00 o
  10   6   8       13.32       12.33      1.89 o
  11   6   8        0.11       -0.98      1.21 o
  12   6   8       16.19        9.95      2.00 o
  -6   7   8        4.84        0.55      3.22 o
  -5   7   8        9.82       10.84      3.31 o
  -4   7   8       59.84       55.61      6.37 o
  -3   7   8       91.79       85.77      7.22 o
  -2   7   8      112.67      121.31      6.88 o
  -1   7   8       91.74       87.47      5.64 o
   0   7   8       30.30       27.90      2.14 o
   1   7   8      280.22      295.12     11.51 o
   2   7   8      479.79      491.37     22.68 o
   3   7   8      227.09      226.63      8.47 o
   4   7   8        2.62        3.11      0.75 o
   5   7   8       72.88       69.51      3.08 o
   6   7   8      239.13      248.23      8.86 o
   7   7   8      272.60      305.05     12.13 o
   8   7   8      145.77      148.72      9.30 o
   9   7   8       28.39       27.87      2.33 o
  10   7   8        5.67        4.88      1.31 o
  11   7   8       22.02       21.56      3.92 o
  -5   8   8       24.55       21.54      3.83 o
  -4   8   8       43.31       40.28      7.16 o
  -3   8   8       28.89       24.95      2.72 o
  -2   8   8       13.84       13.62      1.57 o
  -1   8   8       18.30       20.24      2.09 o
   0   8   8      176.56      173.41     16.81 o
   1   8   8      209.70      230.47     12.89 o
   2   8   8      193.64      208.96     14.68 o
   3   8   8       28.59       30.52      2.18 o
   4   8   8       48.88       49.21      3.33 o
   5   8   8      245.64      253.49     11.64 o
   6   8   8      346.51      365.01     19.33 o
   7   8   8      110.92      119.89      7.86 o
   8   8   8        6.27        7.73      1.41 o
   9   8   8       15.91       19.79      2.37 o
  10   8   8       54.64       49.20      4.35 o
  11   8   8      116.40      104.59      7.60 o
  -4   9   8       15.28       10.89      3.60 o
  -3   9   8        2.61        9.57      2.91 o
  -2   9   8        7.24        8.05      2.64 o
  -1   9   8      105.32      103.28     12.24 o
   0   9   8       75.42       67.50      8.04 o
   1   9   8       36.95       32.16      2.85 o
   2   9   8        8.63        9.96      1.44 o
   3   9   8       58.54       63.21      3.70 o
   4   9   8      169.41      173.95     13.37 o
   5   9   8      213.06      218.85     13.09 o
   6   9   8      126.85      134.98      5.79 o
   7   9   8        3.41        4.57      1.39 o
   8   9   8        7.01        8.17      1.58 o
   9   9   8       88.19       90.34      7.53 o
  10   9   8      150.25      158.53     12.85 o
  11   9   8       18.01       14.74      3.38 o
  -3  10   8       10.14        2.17      2.17 o
  -2  10   8       65.12       57.12      9.21 o
  -1  10   8       84.91       77.05     10.30 o
   0  10   8       34.36       29.43      3.94 o
   1  10   8        1.53        3.20      2.00 o
   2  10   8       54.39       49.50      4.56 o
   3  10   8      152.17      158.90      9.05 o
   4  10   8      107.58      105.09      9.34 o
   5  10   8       80.16       81.59      6.60 o
   6  10   8        5.56        5.26      1.18 o
   7  10   8       17.55       20.08      2.34 o
   8  10   8      110.53      106.75      8.12 o
   9  10   8      144.50      132.98     16.72 o
  10  10   8       17.16       18.54      3.75 o
  -2  11   8       36.70       25.13      4.52 o
  -1  11   8       26.11       21.00      4.29 o
   0  11   8       11.04       10.43      3.14 o
   1  11   8       48.39       38.87      5.93 o
   2  11   8      117.22      100.48      6.94 o
   3  11   8      100.55      100.04      8.52 o
   4  11   8       54.23       48.34      5.18 o
   5  11   8        0.80        1.56      1.24 o
   6  11   8       35.51       27.85      4.60 o
   7  11   8      132.91      126.13     15.43 o
   8  11   8      102.30       83.93      9.83 o
   9  11   8       14.83       14.45      3.96 o
   0  12   8       24.05       20.58      2.99 o
   1  12   8       52.04       43.49      6.42 o
   2  12   8       63.61       51.41      5.64 o
   3  12   8       36.78       29.88      4.26 o
   4  12   8        0.69       -0.13      1.86 o
   5  12   8       45.18       34.60      4.87 o
   6  12   8      104.41       88.48     10.68 o
   7  12   8       63.22       57.73      6.57 o
   3  13   8        0.77        2.86      2.49 o
   0  -7   9        5.61        8.36      2.51 o
   1  -7   9       33.89       29.68      4.80 o
   2  -7   9       55.95       38.10      5.54 o
   3  -7   9       19.66       14.50      3.30 o
   4  -7   9        9.67        8.06      2.66 o
  -3  -6   9       19.03       18.67      4.53 o
  -2  -6   9       12.81       12.71      3.37 o
  -1  -6   9        8.58        6.77      2.24 o
   0  -6   9       48.49       46.19      5.58 o
   1  -6   9       82.05       75.37      9.25 o
   2  -6   9       16.94       14.39      2.97 o
   3  -6   9       18.31       19.70      4.16 o
   4  -6   9       21.32       14.56      2.75 o
   5  -6   9       49.66       52.06      8.31 o
   6  -6   9       47.28       43.91      6.89 o
  -4  -5   9       21.63       26.05      3.34 o
  -3  -5   9       11.91       10.43      3.52 o
  -2  -5   9       25.02       24.04      4.22 o
  -1  -5   9       68.33       61.68      6.13 o
   0  -5   9      104.94      105.27     11.05 o
   1  -5   9       30.14       25.65      3.76 o
   2  -5   9        9.22       11.35      2.37 o
   3  -5   9       11.33       14.65      2.83 o
   4  -5   9      121.17      130.26     16.76 o
   5  -5   9       64.54       64.63      8.90 o
   6  -5   9       16.75       20.48      4.40 o
   7  -5   9       13.76       17.74      4.03 o
   8  -5   9       14.89       12.43      3.35 o
  -5  -4   9        6.63        6.79      2.47 o
  -4  -4   9        1.63        5.21      2.51 o
  -3  -4   9       37.99       36.11      6.29 o
  -2  -4   9       58.60       53.05      6.08 o
  -1  -4   9       70.25       64.39      5.56 o
   0  -4   9       53.60       60.13      7.15 o
   1  -4   9       28.33       27.08      1.98 o
   2  -4   9        6.48        6.79      1.05 o
   3  -4   9      174.65      184.22     15.18 o
   4  -4   9       88.83       86.83     11.07 o
   5  -4   9        0.59        0.73      2.14 o
   6  -4   9        2.23        4.75      2.28 o
   7  -4   9       27.39       33.61      5.03 o
   8  -4   9       32.69       30.62      4.53 o
   9  -4   9       30.52       23.21      3.48 o
  -5  -3   9        0.63        0.65      2.23 o
  -4  -3   9       36.28       32.91      4.75 o
  -3  -3   9       65.68       75.10      9.06 o
  -2  -3   9       72.19       67.67      4.64 o
  -1  -3   9       13.51       13.69      1.23 o
   0  -3   9       30.84       32.20      2.49 o
   1  -3   9       71.52       73.39      4.65 o
   2  -3   9      222.88      235.33     14.81 o
   3  -3   9      104.70      129.32     12.83 o
   4  -3   9       37.46       34.99      4.57 o
   5  -3   9        9.51        7.84      1.32 o
   6  -3   9       16.95       14.23      1.79 o
   7  -3   9       95.87       94.89      9.31 o
   8  -3   9       50.43       43.75      5.25 o
   9  -3   9        1.97        1.55      2.05 o
  -6  -2   9       13.19       15.23      4.12 o
  -5  -2   9       36.31       32.55      5.20 o
  -4  -2   9       56.59       65.05      8.56 o
  -3  -2   9      173.91      179.19     15.24 o
  -2  -2   9       17.07       17.04      2.02 o
  -1  -2   9        7.24        6.98      0.87 o
   0  -2   9      175.56      185.00      9.37 o
   1  -2   9      316.25      348.63     24.09 o
   2  -2   9       46.41       54.03      3.69 o
   3  -2   9       69.97       81.16      8.31 o
   4  -2   9       96.41      100.25      5.42 o
   5  -2   9       69.02       74.38      5.27 o
   6  -2   9      264.07      282.70     21.74 o
   7  -2   9      133.04      142.55     12.02 o
   8  -2   9        5.94        6.99      1.37 o
   9  -2   9        1.62        2.09      1.07 o
  10  -2   9       31.53       25.80      2.43 o
  -6  -1   9       35.58       35.84      6.24 o
  -5  -1   9       32.57       30.25      5.51 o
  -4  -1   9       99.84      105.94     11.72 o
  -3  -1   9       20.09       19.11      1.95 o
  -2  -1   9       30.58       29.69      2.82 o
  -1  -1   9      158.87      175.81     10.09 o
   0  -1   9      286.26      302.65     18.86 o
   1  -1   9       83.15       82.06      4.84 o
   2  -1   9       22.01       23.23      1.69 o
   3  -1   9       33.13       34.70      1.72 o
   4  -1   9      124.69      126.04      6.70 o
   5  -1   9      393.32      404.45     27.71 o
   6  -1   9      104.04      112.97      7.73 o
   7  -1   9       12.09       13.91      1.61 o
   8  -1   9       16.72       16.91      1.84 o
   9  -1   9       78.04       83.54      7.85 o
  10  -1   9       60.68       66.91      9.05 o
  11  -1   9       31.17       26.76      4.83 o
  -6   0   9       39.66       36.44      5.49 o
  -5   0   9       26.19       23.32      4.39 o
  -4   0   9        1.71       -0.92      1.20 o
  -3   0   9       51.40       56.34      7.00 o
  -2   0   9      137.48      148.01      9.40 o
  -1   0   9      113.38      125.22      8.30 o
   0   0   9      116.39      119.55      6.82 o
   1   0   9       47.60       45.17      2.61 o
   2   0   9       25.14       26.30      1.78 o
   3   0   9      171.65      180.15      6.07 o
   4   0   9      389.42      402.22     14.31 o
   5   0   9       27.55       28.32      2.12 o
   6   0   9        1.98        1.55      1.00 o
   7   0   9        6.21        7.10      1.17 o
   8   0   9       91.93       92.36      6.72 o
   9   0   9      128.72      132.63     10.39 o
  10   0   9       34.40       40.83      4.28 o
  11   0   9        0.35        0.89      1.98 o
  -6   1   9       27.02       22.44      3.72 o
  -5   1   9        0.11        0.92      1.47 o
  -4   1   9       41.28       46.21      4.19 o
  -3   1   9      120.24      118.57      9.17 o
  -2   1   9      110.33      110.41      7.76 o
  -1   1   9       83.80       86.22      4.66 o
   0   1   9       15.43       13.80      1.44 o
   1   1   9       95.26       93.36      6.98 o
   2   1   9      435.23      457.28     15.64 o
   3   1   9      524.66      555.86     21.81 o
   4   1   9       38.48       41.95      1.76 o
   5   1   9       30.22       32.88      1.89 o
   6   1   9       40.17       42.34      2.18 o
   7   1   9      124.74      129.68      5.71 o
   8   1   9      181.02      198.74      9.53 o
   9   1   9       62.32       66.54      4.85 o
  10   1   9        0.13        0.80      1.06 o
  11   1   9        0.41        0.66      1.74 o
  -6   2   9        8.62        4.90      2.43 o
  -5   2   9       52.06       59.56      8.97 o
  -4   2   9       87.90       98.38      6.69 o
  -3   2   9      139.85      147.49     10.06 o
  -2   2   9      106.93      106.91      7.21 o
  -1   2   9        7.80        9.04      2.10 o
   0   2   9      109.77      106.32      4.05 o
   1   2   9      389.14      399.75     14.40 o
   2   2   9      519.64      544.95     17.94 o
   3   2   9       58.30       58.25      2.26 o
   4   2   9       33.89       37.35      1.46 o
   5   2   9      180.28      184.65      6.29 o
   6   2   9      478.66      503.04     22.44 o
   7   2   9      260.16      284.89     10.21 o
   8   2   9       64.35       69.14      3.49 o
   9   2   9       19.53       21.72      1.83 o
  10   2   9        5.52        5.66      1.08 o
  11   2   9       59.84       63.24      8.66 o
  -6   3   9       19.44       14.73      2.47 o
  -5   3   9       54.91       58.32      9.32 o
  -4   3   9       73.69       79.27      6.32 o
  -3   3   9       31.72       28.28      2.39 o
  -2   3   9       10.03       13.39      1.70 o
  -1   3   9      192.26      198.27      9.13 o
   0   3   9      233.93      233.31     12.06 o
   1   3   9      254.09      256.92      8.71 o
   2   3   9       42.90       47.12      2.97 o
   3   3   9        6.58        6.50      0.60 o
   4   3   9       68.28       72.16      2.51 o
   5   3   9      521.85      541.13     20.52 o
   6   3   9      384.34      396.80     14.79 o
   7   3   9       30.17       31.81      1.75 o
   8   3   9        8.15        6.82      1.36 o
   9   3   9       36.84       39.41      2.46 o
  10   3   9      140.39      153.28     14.58 o
  11   3   9       72.28       62.45      5.17 o
  12   3   9       15.78       14.45      3.26 o
  -6   4   9       27.64       15.90      3.20 o
  -5   4   9       34.41       32.68      3.51 o
  -4   4   9        5.71        4.95      3.03 o
  -3   4   9        0.17       -0.56      1.00 o
  -2   4   9      123.85      129.42      9.72 o
  -1   4   9      241.17      237.32     14.09 o
   0   4   9      183.36      186.76     12.61 o
   1   4   9        8.50        8.38      1.08 o
   2   4   9       47.29       46.66      2.09 o
   3   4   9      171.02      172.51      4.56 o
   4   4   9      265.28      269.62      7.78 o
   5   4   9      271.53      280.26     10.78 o
   6   4   9       39.26       37.92      2.27 o
   7   4   9        2.32        2.30      1.23 o
   8   4   9       23.31       23.05      1.58 o
   9   4   9      289.39      305.16     18.49 o
  10   4   9       83.69       82.02      7.12 o
  11   4   9        5.24        3.62      1.44 o
  12   4   9        2.33        1.04      2.36 o
  -6   5   9       14.43        6.61      3.37 o
  -5   5   9       13.25        9.79      2.04 o
  -4   5   9        8.98        9.68      1.42 o
  -3   5   9       55.29       52.25      4.35 o
  -2   5   9      148.26      164.53      9.74 o
  -1   5   9      189.28      197.64     11.70 o
   0   5   9        1.83        1.57      0.79 o
   1   5   9       34.67       33.43      2.60 o
   2   5   9      416.65      427.00     14.68 o
   3   5   9      450.04      452.26     16.70 o
   4   5   9      269.48      275.89      9.51 o
   5   5   9       45.69       48.72      2.42 o
   6   5   9        8.55        8.48      1.28 o
   7   5   9       74.48       69.90      3.44 o
   8   5   9      342.36      377.65     20.09 o
   9   5   9      102.84       99.70      7.93 o
  10   5   9       16.20       14.32      1.95 o
  11   5   9        3.50        4.56      1.48 o
  12   5   9        9.01        4.57      1.61 o
  -5   6   9       13.09       10.07      1.71 o
  -4   6   9       67.70       71.41      6.04 o
  -3   6   9       90.36       95.57      7.17 o
  -2   6   9       80.86       79.22      6.83 o
  -1   6   9       11.90       11.62      1.45 o
   0   6   9       32.38       32.25      2.24 o
   1   6   9      172.92      175.28      7.73 o
   2   6   9      352.09      354.90     15.69 o
   3   6   9      333.99      338.71     18.51 o
   4   6   9        8.36        8.23      1.13 o
   5   6   9       22.47       24.90      2.10 o
   6   6   9      276.82      292.34     14.46 o
   7   6   9      426.54      434.85     25.16 o
   8   6   9       90.93      101.20      8.25 o
   9   6   9       34.23       33.26      7.53 o
  10   6   9        9.98        5.71      1.35 o
  11   6   9       19.38       17.38      2.37 o
  -5   7   9       32.18       21.54      3.81 o
  -4   7   9       60.71       63.82     12.10 o
  -3   7   9       16.63       14.74      2.03 o
  -2   7   9        5.43        4.89      1.29 o
  -1   7   9       61.32       59.88      4.65 o
   0   7   9      116.13      109.33      8.44 o
   1   7   9      160.39      164.52      9.06 o
   2   7   9      176.00      175.94     10.74 o
   3   7   9        1.52        1.08      1.01 o
   4   7   9       12.57       13.25      1.09 o
   5   7   9      237.61      252.04     12.51 o
   6   7   9      330.64      349.80     18.52 o
   7   7   9       94.14      102.39      6.94 o
   8   7   9       28.86       31.57      3.00 o
   9   7   9        2.95        2.58      1.50 o
  10   7   9       40.50       40.19      3.55 o
  11   7   9      129.04      111.82      9.65 o
  -4   8   9        7.02        5.39      2.58 o
  -3   8   9        2.39        0.33      1.24 o
  -2   8   9       20.89       19.01      2.35 o
  -1   8   9      100.86      108.55      8.77 o
   0   8   9      165.31      167.80     12.33 o
   1   8   9       92.39       91.01      9.35 o
   2   8   9        0.81        1.17      1.05 o
   3   8   9       60.85       70.24      3.85 o
   4   8   9      207.66      206.95     13.67 o
   5   8   9      188.02      194.58      9.44 o
   6   8   9       74.19       75.25      6.13 o
   7   8   9       21.26       17.48      2.97 o
   8   8   9        2.24        2.42      1.12 o
   9   8   9       54.36       53.27      5.01 o
  10   8   9      159.77      155.56     12.25 o
  11   8   9       30.89       31.96      6.51 o
  -3   9   9        8.78        8.74      3.28 o
  -2   9   9       51.23       64.61      6.67 o
  -1   9   9       93.59       94.96     12.67 o
   0   9   9       40.20       42.29      4.54 o
   1   9   9        0.76       -0.23      1.39 o
   2   9   9       93.52       88.29      8.07 o
   3   9   9      196.94      206.88     21.13 o
   4   9   9      210.52      219.22     17.32 o
   5   9   9       85.48       90.13      5.60 o
   6   9   9        7.50        7.09      1.51 o
   7   9   9       16.16       14.52      1.99 o
   8   9   9      110.72      109.82      8.34 o
   9   9   9      141.31      137.93     11.03 o
  10   9   9       26.81       24.66      3.27 o
  -2  10   9       38.82       40.70      5.55 o
  -1  10   9        8.97        9.29      2.54 o
   0  10   9        1.87        1.39      1.67 o
   1  10   9       57.73       51.81      6.32 o
   2  10   9       85.54       87.11      6.56 o
   3  10   9      130.75      128.59     11.72 o
   4  10   9       75.07       72.61      6.79 o
   5  10   9        3.80        1.78      2.61 o
   6  10   9       24.03       19.91      4.38 o
   7  10   9      144.84      155.87     14.14 o
   8  10   9      146.59      149.47     23.67 o
   9  10   9       16.32       18.04      2.51 o
  -1  11   9        3.66        2.03      2.31 o
   0  11   9       36.81       26.93      4.16 o
   1  11   9       58.07       50.81      7.61 o
   2  11   9       58.29       58.03      5.30 o
   3  11   9       20.03       15.95      1.98 o
   4  11   9        2.58        5.08      1.63 o
   5  11   9       30.21       29.26      2.96 o
   6  11   9       91.04       76.48     13.00 o
   7  11   9      112.45       97.66     12.57 o
   8  11   9       17.07       19.71      3.59 o
   1  12   9       46.75       36.51      5.45 o
   2  12   9       10.90        9.48      2.77 o
   3  12   9        2.62        0.00      2.73 o
   4  12   9       41.14       24.41      4.22 o
   5  12   9       70.49       50.17      6.40 o
   6  12   9       61.94       49.03      5.56 o
   0  -6  10       32.75       22.73      3.57 o
   1  -6  10       16.99       11.74      2.83 o
   2  -6  10        6.46        7.26      2.42 o
   3  -6  10       17.03       18.64      3.34 o
   4  -6  10       66.74       53.43      5.23 o
  -2  -5  10       26.65       20.79      3.57 o
  -1  -5  10       20.42       11.71      2.65 o
   0  -5  10       13.83        8.08      3.01 o
   1  -5  10        0.79        1.18      1.73 o
   2  -5  10       12.58       15.23      3.15 o
   3  -5  10      110.14      104.03     12.51 o
   4  -5  10       36.97       29.75      4.48 o
   5  -5  10       10.38        7.32      3.02 o
   6  -5  10        4.02        2.66      3.02 o
  -3  -4  10       47.07       45.85      4.84 o
  -2  -4  10       39.01       44.32      5.39 o
  -1  -4  10        9.54        6.62      1.58 o
   0  -4  10        7.85        7.21      2.01 o
   1  -4  10       39.10       36.58      3.45 o
   2  -4  10      125.80      134.35     12.75 o
   3  -4  10       28.37       25.77      3.60 o
   4  -4  10        5.49        7.46      2.60 o
   5  -4  10        2.82        4.79      2.32 o
   6  -4  10       34.19       33.82      4.52 o
   7  -4  10       52.22       55.75      6.45 o
  -4  -3  10       46.65       36.55      6.10 o
  -3  -3  10       52.78       48.60      7.18 o
  -2  -3  10        6.50        6.04      1.44 o
  -1  -3  10       28.57       29.41      2.84 o
   0  -3  10      102.53      108.29      7.10 o
   1  -3  10      200.47      203.07     18.74 o
   2  -3  10       74.58       93.32     13.35 o
   3  -3  10       15.31       16.33      2.71 o
   4  -3  10        1.25        3.63      2.22 o
   5  -3  10       79.67       73.51      7.04 o
   6  -3  10      109.43      112.89     14.59 o
   7  -3  10       29.71       31.14      4.88 o
   8  -3  10       10.48        3.74      2.10 o
  -4  -2  10       20.15       11.85      3.67 o
  -3  -2  10        0.12        1.63      2.00 o
  -2  -2  10       28.07       25.94      2.60 o
  -1  -2  10       82.10       84.88      7.46 o
   0  -2  10      143.56      147.46     12.74 o
   1  -2  10       53.91       55.31      4.72 o
   2  -2  10       26.65       31.18      2.85 o
   3  -2  10       13.92       15.81      1.90 o
   4  -2  10      128.15      132.07     12.07 o
   5  -2  10      206.23      213.45     16.58 o
   6  -2  10       56.99       56.18      5.40 o
   7  -2  10        1.01        1.02      1.16 o
   8  -2  10        0.64        1.02      2.45 o
   9  -2  10       40.67       33.54      6.09 o
  -5  -1  10       11.01        8.33      3.38 o
  -4  -1  10        0.09        2.32      1.85 o
  -3  -1  10       20.61       16.06      3.62 o
  -2  -1  10       68.88       68.77      6.44 o
  -1  -1  10      150.41      178.47     10.36 o
   0  -1  10        5.72        3.63      1.02 o
   1  -1  10        0.29       -0.08      0.95 o
   2  -1  10       40.70       40.17      4.65 o
   3  -1  10      145.26      157.32      7.98 o
   4  -1  10      160.18      173.66      9.81 o
   5  -1  10      111.19      120.32      8.28 o
   6  -1  10       10.09       12.57      1.78 o
   7  -1  10        0.92       -0.11      1.17 o
   8  -1  10       90.79       99.00      7.20 o
   9  -1  10       84.67      100.82      6.11 o
  10  -1  10        8.88        7.77      3.20 o
  -5   0  10        7.53        7.94      2.82 o
  -4   0  10       34.47       40.77      4.91 o
  -3   0  10       67.35       71.22      9.88 o
  -2   0  10      212.32      231.21     18.66 o
  -1   0  10       34.75       32.61      2.73 o
   0   0  10        0.44        1.11      0.77 o
   1   0  10       69.63       74.02      5.42 o
   2   0  10      257.39      273.24     17.63 o
   3   0  10      195.87      207.46     11.44 o
   4   0  10       42.90       51.38      2.93 o
   5   0  10        8.00        8.55      1.17 o
   6   0  10       12.70       12.51      2.02 o
   7   0  10      179.54      199.43     13.96 o
   8   0  10      128.22      126.96     11.53 o
   9   0  10       39.36       37.60      3.84 o
  10   0  10        3.41        2.83      2.77 o
  -5   1  10       34.47       33.01      5.03 o
  -4   1  10       75.69       91.24      7.35 o
  -3   1  10       93.92       89.28     10.52 o
  -2   1  10       18.55       15.72      2.40 o
  -1   1  10       38.94       40.30      5.54 o
   0   1  10      102.16      100.77      5.97 o
   1   1  10      259.94      267.94     16.69 o
   2   1  10      476.06      519.70     20.95 o
   3   1  10       58.23       57.92      3.57 o
   4   1  10        1.64        1.57      0.82 o
   5   1  10       53.80       54.46      3.45 o
   6   1  10      327.82      340.57     21.92 o
   7   1  10      113.69      121.48      9.43 o
   8   1  10       54.24       56.65      4.31 o
   9   1  10       11.53        9.66      1.75 o
  10   1  10        6.70        5.42      1.59 o
  11   1  10       46.09       33.30      5.90 o
  -5   2  10       59.28       50.97      7.09 o
  -4   2  10       37.72       30.39      5.53 o
  -3   2  10        1.14        0.17      1.05 o
  -2   2  10       12.04       11.19      1.66 o
  -1   2  10       80.60       78.44      6.61 o
   0   2  10      133.26      132.74      7.36 o
   1   2  10      295.99      309.13     17.35 o
   2   2  10       36.11       34.55      2.60 o
   3   2  10        1.80        1.28      0.81 o
   4   2  10       98.68      102.16      3.53 o
   5   2  10      373.79      392.68     22.17 o
   6   2  10      150.18      159.36      6.24 o
   7   2  10       53.24       61.43      3.98 o
   8   2  10        0.54        0.18      0.71 o
   9   2  10        5.47        3.62      1.18 o
  10   2  10      100.25       91.95      6.45 o
  11   2  10       60.04       70.56      6.16 o
  -5   3  10       23.76       15.59      3.40 o
  -4   3  10        3.86        2.86      1.36 o
  -3   3  10        4.12        3.01      1.16 o
  -2   3  10       48.99       48.94      3.77 o
  -1   3  10      177.89      184.38     10.91 o
   0   3  10      161.01      162.04     10.60 o
   1   3  10        5.85        5.01      0.91 o
   2   3  10        5.06        6.13      0.86 o
   3   3  10      148.39      153.60      6.85 o
   4   3  10      329.24      349.81     13.33 o
   5   3  10      192.34      202.40      9.27 o
   6   3  10       71.50       72.72      3.92 o
   7   3  10        1.37        1.56      0.88 o
   8   3  10       19.78       21.23      1.78 o
   9   3  10      148.63      140.10      9.27 o
  10   3  10       76.20       66.99      4.65 o
  11   3  10        8.83        6.92      2.21 o
  -5   4  10       12.94       10.38      2.75 o
  -4   4  10       15.26       14.39      1.90 o
  -3   4  10       57.30       58.73      5.26 o
  -2   4  10      197.71      212.67     17.13 o
  -1   4  10      176.66      190.34     10.43 o
   0   4  10        0.48        0.32      0.74 o
   1   4  10       33.34       34.41      2.42 o
   2   4  10      149.63      158.37      9.97 o
   3   4  10      333.56      348.77     11.79 o
   4   4  10      231.61      244.35     10.67 o
   5   4  10       28.68       27.59      1.55 o
   6   4  10        1.81        2.01      1.50 o
   7   4  10      115.34      121.03      6.08 o
   8   4  10      262.39      282.06     12.09 o
   9   4  10       76.03       73.51      4.84 o
  10   4  10       27.66       26.08      2.71 o
  11   4  10        5.02        2.74      1.43 o
  -5   5  10        3.06        0.55      3.15 o
  -4   5  10       50.57       51.50      4.10 o
  -3   5  10      100.86      100.46     11.02 o
  -2   5  10       51.62       48.79      7.16 o
  -1   5  10        2.84        2.56      1.36 o
   0   5  10       83.04       81.76      5.56 o
   1   5  10      162.11      161.33     10.05 o
   2   5  10      321.18      310.29     19.93 o
   3   5  10      244.54      246.89     12.67 o
   4   5  10       20.84       17.71      1.63 o
   5   5  10        0.82        0.52      0.77 o
   6   5  10      112.43      118.79      7.98 o
   7   5  10      354.19      385.58     19.34 o
   8   5  10       94.43       98.94      6.96 o
   9   5  10       14.32       16.06      1.82 o
  10   5  10        9.69        6.48      4.67 o
  11   5  10       41.88       33.08      3.71 o
  -4   6  10       38.10       32.95      3.20 o
  -3   6  10       12.19       10.01      1.97 o
  -2   6  10        0.43        1.26      1.13 o
  -1   6  10       18.69       18.67      1.96 o
   0   6  10      102.23      104.78      8.20 o
   1   6  10      238.45      244.25     13.29 o
   2   6  10       97.24       89.24      5.96 o
   3   6  10        8.17        9.01      1.14 o
   4   6  10       37.60       33.67      2.25 o
   5   6  10      114.99      118.68      5.58 o
   6   6  10      268.01      287.23     18.44 o
   7   6  10      109.64      113.76      9.20 o
   8   6  10       12.96       11.86      1.72 o
   9   6  10        1.46        2.27      1.36 o
  10   6  10       53.90       49.42      5.63 o
  11   6  10       65.11       53.35      5.76 o
  -4   7  10       11.64        7.38      1.89 o
  -3   7  10        4.23        3.30      1.48 o
  -2   7  10       14.95       12.43      2.14 o
  -1   7  10       62.59       58.76      5.50 o
   0   7  10      159.25      177.63     10.47 o
   1   7  10       46.08       43.57      3.80 o
   2   7  10        0.76       -0.46      1.70 o
   3   7  10       36.48       37.13      2.76 o
   4   7  10      184.19      182.83     12.08 o
   5   7  10      276.71      286.44     16.34 o
   6   7  10       64.09       58.59      4.77 o
   7   7  10       27.45       27.39      2.30 o
   8   7  10       16.42       16.37      2.15 o
   9   7  10       50.78       44.20      4.64 o
  10   7  10       80.10       71.64      7.52 o
  11   7  10       46.16       35.16      3.60 o
  -3   8  10       26.74       16.15      5.09 o
  -2   8  10       73.66       66.54      6.01 o
  -1   8  10       87.03       80.80      8.00 o
   0   8  10       49.38       44.58      4.40 o
   1   8  10        6.82       10.92      2.58 o
   2   8  10       24.72       22.60      3.69 o
   3   8  10      135.37      144.70      6.01 o
   4   8  10      277.21      287.31     20.04 o
   5   8  10       37.12       35.35      2.87 o
   6   8  10       15.72       15.88      1.66 o
   7   8  10       40.47       37.50      3.33 o
   8   8  10       85.91       88.58      6.50 o
   9   8  10      101.79      109.01     11.83 o
  10   8  10       50.58       55.84     12.24 o
  -2   9  10       32.08       29.81      4.81 o
  -1   9  10       14.92       16.53      3.32 o
   0   9  10        8.56       10.67      3.14 o
   1   9  10       50.85       53.63      5.33 o
   2   9  10      115.54      110.55     14.17 o
   3   9  10      160.00      164.85     14.53 o
   4   9  10       28.31       24.87      2.91 o
   5   9  10       17.93       19.43      2.41 o
   6   9  10       22.33       21.93      2.30 o
   7   9  10       77.35       76.49      7.61 o
   8   9  10      131.64      134.34     10.69 o
   9   9  10       36.46       39.11      5.02 o
  -1  10  10        0.07        1.20      3.42 o
   0  10  10       28.10       21.66      4.68 o
   1  10  10       87.79       85.37     12.39 o
   2  10  10       72.74       69.50     10.24 o
   3  10  10       15.16       11.29      1.67 o
   4  10  10       26.75       22.18      2.63 o
   5  10  10       24.97       23.54      2.53 o
   6  10  10       70.83       63.29      5.84 o
   7  10  10      115.65      139.65     11.59 o
   8  10  10       19.76       20.62      2.55 o
   9  10  10        5.28        6.08      2.12 o
   1  11  10       30.70       25.18      5.01 o
   2  11  10        9.24        7.42      3.48 o
   3  11  10       13.31       11.58      2.14 o
   4  11  10       22.51       18.51      2.13 o
   5  11  10       86.46       68.85      8.69 o
   6  11  10       94.95       82.29     20.25 o
   7  11  10        8.20        6.35      2.76 o
   2  -5  11       73.74       63.17      8.28 o
   3  -5  11       37.81       30.33      4.61 o
  -1  -4  11       11.89       16.28      3.99 o
   0  -4  11       20.87       14.07      2.79 o
   1  -4  11       85.46       71.36     12.16 o
   2  -4  11       55.22       62.59      6.71 o
   3  -4  11        0.98        2.14      1.91 o
   4  -4  11        1.99        2.50      2.46 o
   5  -4  11       83.08       73.75     10.43 o
   6  -4  11       49.79       35.97      4.25 o
  -2  -3  11       14.33       19.87      4.19 o
  -1  -3  11       35.20       31.54      2.80 o
   0  -3  11       84.78       70.36      5.71 o
   1  -3  11       24.59       23.53      2.89 o
   2  -3  11        0.09       -0.32      2.27 o
   3  -3  11        0.21       -1.45      1.95 o
   4  -3  11       60.27       57.02      7.29 o
   5  -3  11       55.26       56.98      7.66 o
   6  -3  11       35.73       37.86      4.97 o
   7  -3  11        4.07        1.14      2.55 o
  -3  -2  11        4.42        1.77      3.07 o
  -2  -2  11       56.23       50.83      7.05 o
  -1  -2  11      138.79      148.50     11.10 o
   0  -2  11        8.18        9.63      3.98 o
   1  -2  11        1.79        0.83      1.56 o
   2  -2  11       23.73       22.14      5.91 o
   3  -2  11       87.99       90.03      7.32 o
   4  -2  11       72.97       81.11     11.05 o
   5  -2  11       43.28       49.09      6.73 o
   6  -2  11        0.09        0.27      1.38 o
   7  -2  11        0.65       -1.73      2.32 o
   8  -2  11       38.49       34.27      5.01 o
  -3  -1  11       59.75       60.13      8.00 o
  -2  -1  11      123.18      152.72     12.58 o
  -1  -1  11        6.53        5.24      1.31 o
   0  -1  11        6.53        8.12      2.23 o
   1  -1  11       42.17       42.87      4.91 o
   2  -1  11      169.42      177.09     16.21 o
   3  -1  11      197.84      226.28     19.09 o
   4  -1  11       90.28       93.59      8.58 o
   5  -1  11        1.40        1.14      1.01 o
   6  -1  11       13.32       11.64      1.63 o
   7  -1  11      106.44      103.61      9.39 o
   8  -1  11       54.02       50.92      4.21 o
   9  -1  11       16.13       14.49      2.28 o
  -4   0  11       60.45       50.27      6.07 o
  -3   0  11       55.81       46.97      6.08 o
  -2   0  11        1.13        0.84      2.09 o
  -1   0  11        9.81       10.01      2.30 o
   0   0  11       24.70       25.28      2.70 o
   1   0  11      133.61      138.08     11.56 o
   2   0  11      159.00      162.48     11.88 o
   3   0  11       49.12       53.78      4.71 o
   4   0  11        4.30        5.36      1.45 o
   5   0  11       27.82       25.12      2.56 o
   6   0  11      172.52      184.19     15.46 o
   7   0  11      133.09      137.30     13.45 o
   8   0  11       28.80       25.31      3.37 o
   9   0  11        0.33       -1.33      1.33 o
  -4   1  11       25.84       27.35      4.71 o
  -3   1  11        0.42        0.46      1.76 o
  -2   1  11        4.03        3.10      2.04 o
  -1   1  11       22.93       18.97      3.48 o
   0   1  11      175.97      184.51     14.32 o
   1   1  11      113.53      118.18      9.10 o
   2   1  11        1.20        0.89      1.07 o
   3   1  11        0.47       -0.42      0.94 o
   4   1  11       26.01       25.82      2.66 o
   5   1  11      120.82      118.02     10.04 o
   6   1  11      109.04      122.85      6.15 o
   7   1  11       46.47       46.00      3.95 o
   8   1  11        0.13        0.76      1.18 o
   9   1  11       15.80       15.24      1.99 o
  10   1  11       50.37       38.60      3.84 o
  -4   2  11        3.12        3.73      1.98 o
  -3   2  11        7.10        7.79      2.95 o
  -2   2  11       29.89       29.89      4.57 o
  -1   2  11      176.91      184.24     19.06 o
   0   2  11      153.38      161.13     15.91 o
   1   2  11       12.75       11.89      1.54 o
   2   2  11        4.37        5.78      1.36 o
   3   2  11       70.69       74.89      5.49 o
   4   2  11      273.72      289.83     16.58 o
   5   2  11       82.40       76.90      8.67 o
   6   2  11       16.50       13.13      1.64 o
   7   2  11        7.73        8.74      1.51 o
   8   2  11       31.60       32.67      3.40 o
   9   2  11       49.61       49.51      4.83 o
  10   2  11       65.35       55.20      6.05 o
  -4   3  11        8.34        7.08      2.53 o
  -3   3  11       59.56       47.57      8.57 o
  -2   3  11      106.06      102.94      9.40 o
  -1   3  11       63.61       65.98      5.55 o
   0   3  11       25.16       24.55      2.51 o
   1   3  11       20.61       19.78      2.76 o
   2   3  11       72.56       72.54      4.82 o
   3   3  11      444.95      484.62     32.73 o
   4   3  11      195.01      211.05      8.99 o
   5   3  11       24.82       25.53      2.32 o
   6   3  11       17.52       17.31      2.04 o
   7   3  11       84.90       85.88      4.82 o
   8   3  11      101.47      109.86      5.81 o
   9   3  11       78.71       74.54      4.56 o
  10   3  11       13.98        8.46      1.38 o
  -4   4  11       38.26       28.79      5.14 o
  -3   4  11       70.77       63.05      5.66 o
  -2   4  11       25.63       24.03      4.89 o
  -1   4  11        0.49       -0.03      0.97 o
   0   4  11       12.08       12.49      1.83 o
   1   4  11       68.68       63.31      5.03 o
   2   4  11      218.78      229.43     16.20 o
   3   4  11       77.87       85.09      5.73 o
   4   4  11       45.65       45.08      5.37 o
   5   4  11       18.11       18.63      1.59 o
   6   4  11       66.66       65.46      4.10 o
   7   4  11      196.29      205.09      9.16 o
   8   4  11      107.90      114.70      8.66 o
   9   4  11        4.94        6.78      1.41 o
  10   4  11        4.81        3.37      1.63 o
  -3   5  11       30.15       21.61      3.06 o
  -2   5  11        0.11        1.61      1.76 o
  -1   5  11        5.86        7.93      1.59 o
   0   5  11      110.46      114.28      8.86 o
   1   5  11      182.58      181.31     12.56 o
   2   5  11       14.28       14.91      2.00 o
   3   5  11       16.66       15.79      1.85 o
   5   5  11       48.92       50.26      3.82 o
   6   5  11      189.35      195.02     13.93 o
   7   5  11       79.51       79.72      5.82 o
   8   5  11        6.49        6.89      1.58 o
   9   5  11       14.35       12.64      2.54 o
  10   5  11       52.89       43.54      4.73 o
  -3   6  11        1.28        1.23      1.74 o
  -2   6  11       18.65       16.34      2.30 o
  -1   6  11       88.36       86.43      7.18 o
   0   6  11      149.69      144.09     13.32 o
   1   6  11       55.07       51.35      4.15 o
   2   6  11       33.60       33.80      2.98 o
   3   6  11       15.42       17.63      2.38 o
   4   6  11      111.06      106.27      6.97 o
   5   6  11      241.28      256.76     18.19 o
   6   6  11       39.08       36.07      2.95 o
   7   6  11        8.62        8.24      2.03 o
   8   6  11       39.08       40.66      3.68 o
   9   6  11       72.70       73.11      6.96 o
  10   6  11       34.55       25.64      3.23 o
  -2   7  11       51.52       39.97      4.54 o
  -1   7  11       50.63       46.38      5.48 o
   0   7  11       31.30       26.76      4.26 o
   1   7  11       24.44       21.28      3.92 o
   2   7  11       24.04       22.09      3.12 o
   3   7  11      150.54      149.48     13.77 o
   4   7  11      234.97      246.57     17.78 o
   5   7  11       44.28       42.28      4.09 o
   6   7  11       29.46       25.63      2.65 o
   7   7  11       37.45       36.95      3.07 o
   8   7  11       82.72       81.50      7.04 o
   9   7  11       68.24       68.95      5.41 o
  10   7  11       31.95       26.64      3.26 o
  -2   8  11       28.37       24.16      3.86 o
  -1   8  11       10.89       12.58      2.32 o
   0   8  11        1.04        0.86      1.28 o
   1   8  11       14.91        9.25      3.22 o
   2   8  11      106.78       99.94     13.50 o
   3   8  11       97.48       94.84      9.02 o
   4   8  11       14.08       13.15      2.22 o
   5   8  11       46.20       39.61      5.45 o
   6   8  11       38.52       34.93      4.80 o
   7   8  11       65.23       63.55      5.20 o
   8   8  11       75.10       82.59      5.72 o
   9   8  11       37.65       30.11      4.25 o
  -1   9  11        2.35        4.34      2.95 o
   0   9  11       22.97       21.78      4.15 o
   1   9  11       74.99       68.21     11.24 o
   2   9  11       60.52       53.45      6.43 o
   3   9  11        6.27        5.54      2.36 o
   4   9  11       18.45       14.11      2.02 o
   5   9  11       30.99       27.87      3.58 o
   6   9  11       78.95       71.71      9.88 o
   7   9  11       51.76       47.63      4.34 o
   8   9  11       24.95       19.34      3.02 o
   9   9  11       11.90       12.37      5.55 o
   1  10  11       44.24       35.25      6.03 o
   2  10  11       19.84       17.01      4.54 o
   3  10  11       22.27       18.97      3.29 o
   4  10  11       25.21       18.48      2.34 o
   5  10  11       83.83       73.59      5.58 o
   6  10  11       53.00       48.25      6.90 o
   7  10  11       14.45       17.23      3.93 o
   3  11  11       30.92       18.82      3.39 o
   4  11  11       56.57       42.64      5.56 o
   5  11  11       42.89       35.27      6.51 o
   1  -3  12        0.98        4.28      2.14 o
   2  -3  12        1.14       -0.27      2.19 o
   3  -3  12       60.27       47.55      7.11 o
   4  -3  12       64.14       58.56      7.66 o
   0  -2  12        9.45        7.30      2.97 o
   1  -2  12        3.79        3.00      1.51 o
   2  -2  12       71.21       69.06      5.32 o
   3  -2  12       78.65       83.35     13.71 o
   4  -2  12       19.21       22.48      4.09 o
   5  -2  12        0.62        1.45      1.91 o
   6  -2  12       20.14       17.48      4.00 o
  -1  -1  12        0.97       -0.65      1.64 o
   0  -1  12       17.59       17.18      2.73 o
   1  -1  12      111.60      119.07     10.09 o
   2  -1  12       49.42       48.25      4.95 o
   3  -1  12       29.99       28.95      2.83 o
   4  -1  12        5.00        3.98      1.38 o
   5  -1  12        4.68        7.61      3.40 o
   6  -1  12       40.61       32.68      5.27 o
   7  -1  12       64.12       46.02      7.14 o
  -2   0  12        0.76        0.28      2.23 o
  -1   0  12       12.10       12.14      3.30 o
   0   0  12      124.83      124.97     11.28 o
   1   0  12       33.72       37.18      6.76 o
   2   0  12       19.81       20.05      2.28 o
   3   0  12       13.18       15.25      2.21 o
   4   0  12       21.98       20.56      2.48 o
   5   0  12       81.52       84.82     11.35 o
   6   0  12       73.99       81.71     10.06 o
   7   0  12        5.65        7.91      2.24 o
   8   0  12        0.57       -1.38      1.38 o
  -2   1  12       28.07       26.71      5.56 o
  -1   1  12       88.86       95.33     12.30 o
   0   1  12       46.30       42.94      4.58 o
   1   1  12       27.00       25.25      2.61 o
   2   1  12        1.30        1.82      1.66 o
   3   1  12       33.60       36.26      3.70 o
   4   1  12      177.66      200.47      9.77 o
   5   1  12       86.59       83.42     10.43 o
   6   1  12       16.09       16.62      4.87 o
   7   1  12       15.27       14.57      3.29 o
   8   1  12       48.50       41.59      4.14 o
   9   1  12       34.63       27.91      3.92 o
  -2   2  12       63.26       54.90      8.43 o
  -1   2  12       40.16       39.87      5.94 o
   0   2  12       32.96       30.69      6.22 o
   1   2  12        3.55        4.76      1.51 o
   2   2  12       46.10       43.96      4.10 o
   3   2  12      160.61      164.01     15.10 o
   4   2  12       48.47       49.88      4.13 o
   5   2  12       21.75       24.62      4.24 o
   6   2  12       18.55       16.44      2.42 o
   7   2  12       53.32       51.34      5.67 o
   8   2  12       75.31       75.71      6.87 o
   9   2  12       57.51       50.33      3.10 o
  -2   3  12       22.98       14.63      3.83 o
  -1   3  12        3.84        0.19      1.38 o
   0   3  12        2.94        2.31      2.31 o
   1   3  12       85.71       95.82      9.08 o
   2   3  12      151.67      174.35     11.38 o
   3   3  12       25.52       22.67      2.33 o
   4   3  12       22.59       19.88      4.39 o
   5   3  12       16.84       14.17      2.66 o
   6   3  12       42.93       39.04      3.78 o
   7   3  12       55.43       48.83      5.81 o
   8   3  12       51.53       53.79      4.42 o
   9   3  12        4.12        4.62      1.72 o
  -2   4  12        0.74        2.47      1.53 o
  -1   4  12        4.22        0.14      1.26 o
   0   4  12       57.32       49.78      5.27 o
   1   4  12      109.84      107.71     10.36 o
   2   4  12       39.03       39.35      4.55 o
   3   4  12       27.77       27.30      4.24 o
   4   4  12       18.96       15.35      3.21 o
   5   4  12      114.79      119.42     10.74 o
   6   4  12       87.34       85.50      7.73 o
   7   4  12       26.16       24.50      2.58 o
   8   4  12        8.07        9.11      1.81 o
   9   4  12       17.28       13.65      2.01 o
  -2   5  12       25.04       20.88      2.81 o
  -1   5  12       55.33       47.72      5.09 o
   0   5  12       60.34       55.10      5.55 o
   1   5  12       29.99       27.01      3.34 o
   2   5  12       30.59       28.38      3.40 o
   3   5  12       13.91       11.00      2.18 o
   6   5  12       51.42       47.70      4.99 o
   7   5  12       11.85       11.55      3.12 o
   8   5  12       38.37       35.39      5.33 o
   9   5  12       88.01       78.51      7.76 o
  -1   6  12       58.79       46.73      4.48 o
   0   6  12       12.55       12.36      2.38 o
   1   6  12       16.93       14.29      2.22 o
   2   6  12       32.40       31.20      2.86 o
   3   6  12       78.49       70.39     10.64 o
   6   6  12       17.61       17.93      2.29 o
   7   6  12       29.65       28.39      3.50 o
   8   6  12      111.88      100.16      8.79 o
   9   6  12       48.04       41.51      4.55 o
  -1   7  12        5.89        5.03      1.89 o
   0   7  12        5.80        4.27      1.69 o
   1   7  12       32.47       30.24      3.57 o
   2   7  12       91.75       80.81     13.15 o
   3   7  12       51.43       39.42      6.16 o
   4   7  12       18.95       24.65      3.26 o
   5   7  12       14.15       13.12      3.19 o
   6   7  12       40.95       42.07      5.26 o
   7   7  12       87.06       83.50      7.99 o
   8   7  12       22.62       21.33      2.34 o
   9   7  12       12.77        9.03      2.53 o
   0   8  12       16.86        8.50      2.94 o
   1   8  12       48.14       38.74      5.66 o
   2   8  12       62.99       52.15      7.69 o
   3   8  12       19.75       18.77      4.05 o
   4   8  12       14.69       21.23      2.81 o
   5   8  12       68.93       56.66      5.32 o
   6   8  12      102.47       95.15     14.16 o
   7   8  12       16.06       13.21      2.41 o
   8   8  12       15.68       14.49      2.61 o
   2   9  12        7.31        6.82      3.46 o
   3   9  12       17.96       14.12      3.14 o
   4   9  12       59.95       60.07      8.05 o
   5   9  12       73.12       65.13      6.47 o
   6   9  12       23.62       17.66      3.80 o
   7   9  12       28.27       21.68      4.03 o
   3  -1  13        0.17        0.86      2.63 o
   1   0  13       29.45       28.46      7.32 o
   2   0  13        9.54        8.26      2.41 o
   3   0  13       40.24       29.16      5.62 o
   4   0  13       55.49       42.80      6.09 o
   5   0  13       39.51       33.16      4.59 o
   6   0  13        3.96        4.13      2.95 o
   0   1  13        4.57        4.05      2.33 o
   1   1  13        9.55        8.61      1.95 o
   2   1  13       66.75       57.80      6.89 o
   3   1  13       46.06       42.32      4.06 o
   4   1  13       43.93       48.35      5.31 o
   5   1  13       22.41       20.35      4.85 o
   6   1  13        7.25        2.72      2.26 o
   7   1  13       40.78       32.36      5.74 o
   0   2  13        1.94        0.79      2.04 o
   1   2  13       39.26       40.03      6.48 o
   2   2  13       37.92       32.30      3.61 o
   3   2  13       17.35       16.49      2.34 o
   4   2  13        5.25        6.56      2.31 o
   5   2  13       19.38       14.52      3.75 o
   6   2  13       78.54       78.62     10.94 o
   7   2  13       36.41       33.26      3.33 o
   0   3  13       31.44       28.01      5.52 o
   1   3  13       53.97       50.80      9.40 o
   2   3  13       32.38       35.60      5.45 o
   3   3  13        1.45        0.65      1.96 o
   4   3  13       16.66       17.60      3.26 o
   5   3  13      103.69      115.01     12.76 o
   6   3  13       31.74       23.17      4.48 o
   7   3  13       15.29       13.85      2.16 o
   8   3  13        7.06        1.59      2.40 o
   0   4  13       51.37       41.72      6.25 o
   1   4  13       26.19       15.76      4.17 o
   2   4  13       18.10       15.10      4.46 o
   3   4  13       51.05       39.70      6.44 o
   6   4  13       28.82       22.98      4.30 o
   7   4  13        5.34        7.40      1.93 o
   8   4  13       18.80       17.35      4.41 o
   0   5  13        1.61        1.30      1.39 o
   1   5  13        7.94        2.68      2.40 o
   2   5  13       53.01       47.55      7.94 o
   7   5  13       37.83       40.06      6.27 o
   8   5  13       79.40       54.89      7.46 o
   1   6  13       20.19       14.95      2.62 o
   2   6  13       39.82       27.88      3.44 o
   7   6  13      104.19       89.07     13.68 o
   2   7  13       25.35       25.19      3.71 o
   3   7  13       11.16       11.68      3.07 o
   7   7  13       21.86       19.33      4.06 o
   3   8  13       24.42       17.00      3.26 o
   4   8  13       72.63       53.63      7.01 o
 
